# Supplementary material for: Rationalizing Spin-Crossover Properties of Substituted Fe (II) Complexes
Source: Inorg Chem. 2025 Jul 23;64(30):15437–47. doi: 10.1021/acs.inorgchem.5c01523 (PMC12326360; doi:10.1021/acs.inorgchem.5c01523)
Supplement: Supplementary file 2 [file ic5c01523_si_002.xyz]

 [FeII(bppH)2]2+ BP86 LS
26       0.000000000      0.000000000      0.000005000
7        1.896833000     -0.000074000      0.000048000
7        0.337743000     -1.373636000     -1.373916000
6        2.572507000     -0.827176000     -0.827234000
6        3.964689000     -0.862381000     -0.862512000
1        4.500729000     -1.532507000     -1.532779000
6        4.651864000     -0.000017000     -0.000055000
7        1.687348000     -1.593247000     -1.593430000
6        1.874005000     -2.553888000     -2.554151000
1        2.865827000     -2.865082000     -2.865283000
6        0.622602000     -2.963569000     -2.963947000
1        0.397090000     -3.713820000     -3.714269000
6       -0.298633000     -2.205733000     -2.206138000
1       -1.383941000     -2.231252000     -2.231769000
6        3.964718000      0.862323000      0.862449000
6        2.572535000      0.827061000      0.827275000
7        1.687402000      1.593095000      1.593537000
7        0.337790000      1.373493000      1.374060000
7       -1.896833000      0.000158000     -0.000123000
6       -2.572392000      0.827609000     -0.827150000
6       -3.964569000      0.862968000     -0.862464000
1       -4.500516000      1.533378000     -1.532521000
6       -4.651864000      0.000388000     -0.000320000
6       -3.964837000     -0.862308000      0.861923000
6       -2.572650000     -0.827181000      0.826806000
7       -1.687622000     -1.593566000      1.592840000
7       -0.337979000     -1.373991000      1.373523000
7       -0.337554000      1.374046000     -1.373546000
7       -1.687128000      1.593843000     -1.593059000
6       -1.873653000      2.554669000     -2.553622000
1       -2.865432000      2.866027000     -2.864726000
6       -0.622194000      2.964273000     -2.963320000
1       -0.396578000      3.714629000     -3.713507000
6        0.298937000      2.206214000     -2.205609000
1        1.384248000      2.231636000     -2.231189000
6        0.298255000     -2.206281000      2.205660000
1        1.383558000     -2.231884000      2.231392000
6       -0.623111000     -2.964218000      2.963210000
1       -0.397727000     -3.714639000      3.713402000
6       -1.874443000     -2.554372000      2.553365000
1       -2.866319000     -2.865562000      2.864332000
1       -4.500992000     -1.532628000      1.531904000
6       -0.298559000      2.205264000      2.206629000
1       -1.383865000      2.230754000      2.232326000
6        0.622702000      2.962895000      2.964612000
1        0.397215000      3.712896000      3.715192000
6        1.874091000      2.553411000      2.554578000
1        2.865924000      2.864547000      2.865734000
1        4.500780000      1.532480000      1.532666000
1        5.742399000      0.000007000     -0.000097000
1       -5.742399000      0.000480000     -0.000397000


 [FeII(bppCH3)2]2+ BP86  LS
26       0.000000529      0.002586618      0.000007938
7        1.896763352      0.001424545     -0.003903211
7        0.345815216      1.378773968      1.369803355
6        2.579562344      0.822981220      0.820489854
6        3.969177566      0.848873863      0.858451971
1        4.499665058      1.517903134      1.535582946
6        4.684283887     -0.012665857      0.002750134
7        1.696854475      1.593961251      1.587768289
6        1.887549317      2.556918849      2.544505938
1        2.880884865      2.865250853      2.853291447
6        0.637949103      2.973417857      2.953955777
1        0.416044974      3.727258366      3.701658358
6       -0.286496563      2.216450441      2.199702510
1       -1.371662884      2.245439829      2.225489317
6        3.964542503     -0.869645658     -0.853693080
6        2.575132072     -0.827884047     -0.824210499
7        1.688326784     -1.595800671     -1.589813559
7        0.338457535     -1.374006081     -1.371353316
7       -1.896763352      0.001812961      0.003735991
6       -2.575405656     -0.824392007      0.827024664
6       -3.964758936     -0.865980576      0.856322033
1       -4.491821593     -1.544497995      1.526671072
6       -4.684283358     -0.012096992     -0.003521145
6       -3.968959545      0.846149659     -0.862212834
6       -2.579288230      0.820283475     -0.823866534
7       -1.696397795      1.588212269     -1.593956488
7       -0.345410395      1.373205965     -1.375453381
7       -0.338860239     -1.367981927      1.377298622
7       -1.688781876     -1.589337829      1.595839830
6       -1.874654855     -2.546402510      2.559400161
1       -2.866435680     -2.857665626      2.870235173
6       -0.623001434     -2.952513239      2.972990282
1       -0.397312099     -3.699452218      3.726463542
6        0.297656911     -2.196122626      2.213548962
1        1.382969285     -2.219231267      2.239925273
6        0.287121521      2.207635935     -2.208447164
1        1.372295780      2.236037936     -2.234547773
6       -0.637122528      2.962161728     -2.965394472
1       -0.415013078      3.713127217     -3.715924447
6       -1.886834928      2.547783662     -2.554147548
1       -2.880088983      2.855434615     -2.863873404
1       -4.499245950      1.512653166     -1.541972761
6       -0.298282398     -2.206038878     -2.203560212
1       -1.383602711     -2.229615841     -2.229193558
6        0.622172742     -2.965588680     -2.960094762
1        0.396276500     -3.716004353     -3.710043172
6        1.873939937     -2.557032093     -2.549273296
1        2.865637681     -2.869272600     -2.859391273
1        4.491406718     -1.550705773     -1.521600495
6        6.185762947     -0.000518594     -0.013640602
1        6.598585232      0.289133982      0.961415576
1        6.595014344     -0.979905029     -0.293728828
1        6.549619402      0.730989576     -0.754457000
6       -6.185765064     -0.000121711      0.012745234
1       -6.598678367      0.300504943     -0.958859650
1       -6.594794206     -0.982810741      0.281674170
1       -6.549760693      0.722399971      0.762257602


 [FeII(bppCOOH)2]2+ BP86  LS
26       0.000000000      0.000985857     -0.000019580
7       -1.892709854      0.001162073     -0.006850729
7       -0.330351069      1.376920789     -1.375708974
6       -2.566152992      0.830217719     -0.836601713
6       -3.953618697      0.866796038     -0.877085890
1       -4.515032894      1.527004453     -1.538390760
6       -4.652398841      0.004926111     -0.017503067
7       -1.678956642      1.596853733     -1.599168884
6       -1.863538958      2.559051963     -2.558549244
1       -2.855492295      2.869366264     -2.870940566
6       -0.610739338      2.969433682     -2.963527535
1       -0.382676644      3.721204049     -3.711574610
6        0.308586009      2.210627374     -2.204306881
1        1.393987285      2.237316429     -2.226507983
6       -3.965234666     -0.860069137      0.849158560
6       -2.574047788     -0.824794711      0.817340720
7       -1.693202623     -1.592113893      1.587516401
7       -0.342599405     -1.373323442      1.373807110
7        1.892710383      0.001256267      0.006758123
6        2.574063134     -0.824645483     -0.817476189
6        3.965251071     -0.859802961     -0.849384519
1        4.511639281     -1.525841851     -1.514680973
6        4.652399371      0.005257376      0.017224190
6        3.953603351      0.867066977      0.876854639
6        2.566138704      0.830373826      0.836459365
7        1.678926479      1.596944752      1.599075220
7        0.330325139      1.376913910      1.375687806
7        0.342624806     -1.373352547     -1.373805523
7        1.693232786     -1.592044571     -1.587587311
6        1.884640959     -2.551729208     -2.548226584
1        2.878362277     -2.861465648     -2.854977935
6        0.635149227     -2.961594979     -2.963670942
1        0.412788947     -3.711127456     -3.715665680
6       -0.289885943     -2.204932898     -2.209345178
1       -1.375078723     -2.230907034     -2.240449687
6       -0.308627814      2.210498255      2.204395254
1       -1.394030148      2.237102641      2.226659328
6        0.610682716      2.969324671      2.963614320
1        0.382605735      3.721020424      3.711731247
6        1.863490274      2.559080538      2.558521727
1        2.855438319      2.869454108      2.870872832
1        4.515005377      1.527334660      1.538110825
6        0.289927219     -2.204745569      2.209492818
1        1.375119999     -2.230623924      2.240670354
6       -0.635093663     -2.961407651      2.963835516
1       -0.412719624     -3.710838525      3.715928152
6       -1.884592804     -2.551704337      2.548252513
1       -2.878308301     -2.861496869      2.854966293
1       -4.511610705     -1.526158299      1.514414268
6       -6.158733631      0.061442241     -0.078002314
8       -6.754770838      0.806469303     -0.824403120
8       -6.728008228     -0.804634116      0.788120611
1       -7.703089807     -0.719075151      0.700819594
6        6.158733631      0.061952368      0.077573151
8        6.754754963      0.806245990      0.824718509
8        6.728021987     -0.805082329     -0.787580850
1        7.703100390     -0.720150968     -0.699635295


 [FeII(bppNH2)2]2+ BP86 LS
26       0.000000000      0.000575745      0.000010054
7       -1.901088847      0.000161928      0.000869967
7       -0.349481885      1.372783153     -1.371690402
6       -2.587501590      0.822352558     -0.821644519
6       -3.969282343      0.864751826     -0.864739655
1       -4.494387573      1.539174472     -1.539828535
6       -4.693790557     -0.001422958      0.001268438
7       -1.700703181      1.591134386     -1.590219438
6       -1.888444156      2.551138117     -2.549580748
1       -2.880545133      2.861405322     -2.859758522
6       -0.637998846      2.963311630     -2.961417705
1       -0.414745844      3.714049043     -3.711723838
6        0.284208400      2.206282300     -2.204585228
1        1.369422348      2.231291217     -2.229383533
6       -3.968025547     -0.866952675      0.866888644
6       -2.586313058     -0.823003446      0.823449542
7       -1.698397556     -1.590942824      1.591557728
7       -0.347502762     -1.371309394      1.372397382
7        1.901088847      0.000107952     -0.000880022
6        2.586274957     -0.823109810     -0.823439488
6        3.967985330     -0.867069094     -0.866931507
1        4.492114228     -1.542299792     -1.541974878
6        4.693790557     -0.001492809     -0.001390678
6        3.969322032      0.864740714      0.864591486
6        2.587539691      0.822346737      0.821554029
7        1.700775678      1.591183599      1.590114661
7        0.349544857      1.372840304      1.371639600
7        0.347439790     -1.371423167     -1.372277259
7        1.698324529     -1.591089935     -1.591465651
6        1.884669006     -2.551028577     -2.551172513
1        2.876317007     -2.862060443     -2.862026576
6        0.633618846     -2.961911956     -2.962467063
1        0.409263568     -3.712262541     -3.712831406
6       -0.287481891     -2.204078806     -2.205100118
1       -1.372730764     -2.227997617     -2.229400466
6       -0.284107327      2.206354268      2.204548186
1       -1.369320217      2.231377472      2.229381945
6        0.638134845      2.963386244      2.961336212
1        0.414915710      3.714136887      3.711639699
6        1.888561104      2.551197385      2.549457979
1        2.880676369      2.861459827      2.859595006
1        4.494458483      1.539204635      1.539615276
6        0.287380818     -2.203869252      2.205345656
1        1.372628633     -2.227796001      2.229687280
6       -0.633754844     -2.961607680      2.962764990
1       -0.409433434     -3.711873066      3.713225114
6       -1.884785954     -2.550765576      2.551372013
1       -2.876448243     -2.861754579      2.862223959
1       -4.492185667     -1.542141568      1.541949477
7       -6.046404118     -0.002078608      0.001594940
1       -6.576343383      0.608622629     -0.609533343
1       -6.575348529     -0.613860955      0.612507320
7        6.046404118     -0.002157985     -0.001771156
1        6.576371429      0.608574474      0.609302093
1        6.575319954     -0.613983724     -0.612664485


 [FeII(bppNMe2)2]2+ BP86 LS
26       0.000000000      0.000002117      0.000186270
7       -1.900232109     -0.000148699      0.000014288
7       -0.350795303      1.371535882      1.371717390
6       -2.589907759      0.820691999      0.820609448
6       -3.970053884      0.866291732      0.865905962
1       -4.475569501      1.546335298      1.545685469
6       -4.710753333     -0.000146053     -0.000522298
7       -1.701137636      1.590366550      1.590367079
6       -1.887918683      2.549279117      2.549661183
1       -2.879905358      2.859506634      2.859806677
6       -0.636868523      2.961152058      2.962041605
1       -0.413507040      3.711415857      3.712697525
6        0.284420071      2.204193108      2.204892680
1        1.369637723      2.227483786      2.228370687
6       -3.969735319     -0.866526687     -0.866707666
6       -2.589596073     -0.820950767     -0.820860807
7       -1.700556070     -1.590635372     -1.590293523
7       -0.350293643     -1.371752844     -1.371200913
7        1.900232109      0.000154520      0.000025401
6        2.589600307      0.820845990     -0.820956588
6        3.969739552      0.866412914     -0.866805563
1        4.474978939      1.546243751     -1.547003649
6        4.710753333      0.000157166     -0.000492664
6        3.970049650     -0.866172667      0.866040902
6        2.589903525     -0.820579285      0.820731159
7        1.701129169     -1.590155408      1.590582454
7        0.350787894     -1.371348553      1.371902602
7        0.350300522      1.371571337     -1.371384008
7        1.700564537      1.590428992     -1.590495140
6        1.886996856      2.549825228     -2.549376486
1        2.878870287      2.860140588     -2.859795035
6        0.635797469      2.961972283     -2.961025055
1        0.412161871      3.712588514     -3.711247050
6       -0.285218600      2.204699531     -2.203856551
1       -1.370444189      2.228012963     -2.226924446
6       -0.284431713     -2.203894652      2.205185845
1       -1.369648836     -2.227180568      2.228662793
6        0.636853177     -2.960755704      2.962437429
1        0.413487990     -3.710919489      3.713192305
6        1.887905454     -2.548943090      2.550002503
1        2.879890541     -2.859134093      2.860190331
1        4.475560505     -1.546133152      1.545905606
6        0.285230241     -2.204994282     -2.203556508
1        1.370455302     -2.228311419     -2.226614877
6       -0.635782123     -2.962368636     -2.960627643
1       -0.412142821     -3.713087528     -3.710745919
6       -1.886983627     -2.550161785     -2.549045221
1       -2.878855471     -2.860517891     -2.859428315
1       -4.474970472     -1.546455951     -1.546809970
7       -6.065473021     -0.000181508     -0.000746140
7        6.065473550      0.000180979     -0.000733440
6       -6.808417240     -0.893326869     -0.893781961
1       -7.880236653     -0.738802879     -0.739247917
1       -6.582996728     -0.680976505     -1.951135256
1       -6.582981911     -1.950638358     -0.681261203
6       -6.808792427      0.892868601      0.892081185
1       -6.583727522      1.950235125      0.679432895
1       -7.880540930      0.737920740      0.737490519
1       -6.583394140      0.680725146      1.949475756
6        6.808407715      0.893172349     -0.893931718
1        7.880228716      0.738698631     -0.739359044
1        6.582998316      0.680620898     -1.951247441
1        6.582950161      1.950518235     -0.681608343
6        6.808802481     -0.892746361      0.892208717
1        6.583715880     -1.950141990      0.679728706
1        7.880548868     -0.737838188      0.737566191
1        6.583437004     -0.680436745      1.949577358


 [FeII(bppNO2)2]2+ BP86 LS
26       0.000002117      0.000018521      0.000016934
7       -1.892901945      0.000025930      0.000077260
7       -0.335632258      1.376145545     -1.375920115
6       -2.567855355      0.829691188     -0.828705860
6       -3.958750658      0.868403679     -0.867348499
1       -4.530009140      1.524599343     -1.522735580
6       -4.620414310     -0.000020109      0.000102660
7       -1.686429154      1.595744578     -1.594049094
6       -1.875195145      2.557488244     -2.554972006
1       -2.867928490      2.868312143     -2.864837036
6       -0.624700093      2.966843888     -2.965181743
1       -0.399351019      3.717468058     -3.715421729
6        0.298372358      2.208930832     -2.208478915
1        1.383669916      2.236854457     -2.237295791
6       -3.958700386     -0.868420083      0.867535828
6       -2.567804025     -0.829663671      0.828869375
7       -1.686335490     -1.595686898      1.594196205
7       -0.335551294     -1.376056114      1.376024363
7        1.892905120     -0.000022755     -0.000079377
6        2.567770687     -0.829989115     -0.828629129
6        3.958662814     -0.868769340     -0.867344266
1        4.529856737     -1.525203663     -1.522551956
6        4.620410077     -0.000088902     -0.000220667
6        3.958791933      0.868623816      0.866970137
6        2.567894515      0.829911855      0.828401054
7        1.686504826      1.596227717      1.593526267
7        0.335698405      1.376574708      1.375513178
7        0.335493613     -1.376548778     -1.375510532
7        1.686267755     -1.596263172     -1.593662795
6        1.874934790     -2.558279364     -2.554332760
1        2.867636384     -2.869231853     -2.864170802
6        0.624397932     -2.967694276     -2.964354639
1        0.398971599     -3.718517416     -3.714371841
6       -0.298596730     -2.209530919     -2.207807389
1       -1.383896933     -2.237421735     -2.236546476
6       -0.298268640      2.209588599      2.207871948
1       -1.383564610      2.237529158      2.236721104
6        0.624838208      2.967713327      2.964320771
1        0.399523002      3.718551283      3.714357554
6        1.875314740      2.558236501      2.554175065
1        2.868061842      2.869143480      2.863911505
1        4.530084812      1.525031151      1.522120676
6        0.298501478     -2.208701169      2.208686352
1        1.383800623     -2.236585106      2.237482061
6       -0.624528110     -2.966561837      2.965493957
1       -0.399136173     -3.717086521      3.715821258
6       -1.875046447     -2.557313086      2.555248237
1       -2.867761799     -2.868142277      2.865164597
1       -4.529926588     -1.524640089      1.522932434
7       -6.125398111     -0.000071439      0.000140232
8       -6.667909568     -0.778717660      0.777252897
8       -6.668078375      0.778533506     -0.776911049
7        6.125394936     -0.000121711     -0.000291577
8        6.667933381     -0.778975369     -0.777185163
8        6.668006407      0.778761582      0.776522104

 
 [FeII(bpppz)2]2+ BP86 LS
26       0.000000000     -0.026458333     -0.000014288
7       -1.896444258     -0.026534535     -0.024833759
7       -0.361455049      1.347303268      1.369378955
6       -2.590366026      0.797842126      0.791599951
6       -3.972294420      0.842339582      0.817612188
1       -4.538241021      1.502568106      1.471219117
6       -4.671583104     -0.021005162     -0.057245866
7       -1.714414693      1.565278785      1.570813450
6       -1.916244483      2.526298537      2.526257790
1       -2.914055812      2.834325734      2.821000522
6       -0.670953359      2.939499183      2.952698981
1       -0.457272115      3.691731522      3.704317474
6        0.261759114      2.182380951      2.208760437
1        1.346599991      2.209975428      2.246976030
6       -3.956730788     -0.887085223     -0.915989414
6       -2.570914000     -0.846728578     -0.856769188
7       -1.677083354     -1.614932545     -1.616217916
7       -0.329205929     -1.396636875     -1.379970438
7        1.896444258     -0.026566285      0.024794600
6        2.590353855      0.799421191     -0.790019828
6        3.972281720      0.843967332     -0.815968563
1        4.538217737      1.505487577     -1.468276891
6        4.671583633     -0.021097768      0.057177602
6        3.956744547     -0.888871196      0.914220903
6        2.570927229     -0.848402366      0.855098046
7        1.677108226     -1.618122425      1.613023803
7        0.329227096     -1.399386480      1.377203370
7        0.361433882      1.350050756     -1.366649459
7        1.714390351      1.568410456     -1.567687071
6        1.916204795      2.531342654     -2.521207323
1        2.914011361      2.839945597     -2.815362667
6        0.670906262      2.945418560     -2.946778016
1        0.457213377      3.699162758     -3.696877242
6       -0.261794039      2.186824452     -2.204329636
1       -1.346635975      2.214517885     -2.242449977
6       -0.316131018     -2.230556189      2.203457552
1       -1.401630192     -2.254278147      2.216050912
6        0.595886391     -2.986865310      2.973147448
1        0.362118637     -3.735662759      3.722229065
6        1.851861604     -2.576586780      2.576782576
1        2.839378848     -2.887145561      2.900973492
1        4.465666478     -1.564818930      1.596735198
6        0.316165943     -2.226161372     -2.207866127
1        1.401665118     -2.249828825     -2.220517697
6       -0.595840353     -2.980972921     -2.979038778
1       -0.362060428     -3.728286028     -3.729597329
6       -1.851821916     -2.571502974     -2.581858973
1       -2.839334397     -2.881443676     -2.906655797
1       -4.465641607     -1.561678793     -1.599849935
7       -6.059403358      0.006513114     -0.048612339
7       -6.701601754      0.870523563      0.809983039
6       -7.992170342      0.665637774      0.585877533
6       -8.215010056     -0.326815636     -0.414181741
6       -6.962553873     -0.729262342     -0.800434565
1       -8.729531212      1.234853632      1.147074239
1       -9.164617571     -0.690323363     -0.792939299
1       -6.652704189     -1.464500682     -1.534572746
7        6.059403887      0.006433737      0.048575296
6        6.962564985     -0.730814419      0.798939110
6        8.215015348     -0.327610460      0.413458885
6        7.992161875      0.666796672     -0.584653546
7        6.701591171      0.872088340     -0.808371695
1        6.652726414     -1.467483655      1.531647454
1        9.164628684     -0.691851098      0.791499407
1        8.729514808      1.237113219     -1.144742684

 
 [FeII(bppOH)2]2+ BP86 LS
26       0.000000000      0.000004233      0.001537789
7        1.900211471      0.001342523      0.002156397
7        0.346347039     -1.374081224      1.373102776
6        2.581540408     -0.821796392      0.824987331
6        3.970051767     -0.861650848      0.866172667
1        4.501764833     -1.534525649      1.538688687
6        4.668029679      0.006751773     -0.000857796
7        1.698324000     -1.591438133      1.591884759
6        1.886900546     -2.554021604      2.550214703
1        2.878833245     -2.864834390      2.860816876
6        0.637005580     -2.967944048      2.959720104
1        0.413612875     -3.720824100      3.707978851
6       -0.286089625     -2.210227316      2.203806809
1       -1.371296164     -2.238778016      2.228725765
6        3.963437051      0.871906303     -0.866221881
6        2.580216936      0.828039096     -0.823814674
7        1.693708516      1.593393443     -1.590858684
7        0.342712649      1.372715947     -1.372677846
7       -1.900211471     -0.001350460      0.002128880
6       -2.580196827     -0.827789854     -0.824115247
6       -3.963416413     -0.871673465     -0.866539387
1       -4.514788415     -1.535400379     -1.530252014
6       -4.668029679     -0.006813157     -0.000898014
6       -3.970072405      0.861320112      0.866419264
6       -2.581559988      0.821504287      0.825228107
7       -1.698361572      1.590914248      1.592380069
7       -0.346379318      1.373657883      1.373528763
7       -0.342679840     -1.372257680     -1.373132939
7       -1.693670945     -1.592877496     -1.591404266
6       -1.881288621     -2.551257711     -2.553690868
1       -2.873703930     -2.861737645     -2.863595586
6       -0.630507813     -2.959385664     -2.966711065
1       -0.405935043     -3.707552863     -3.719318061
6        0.291433257     -2.202383322     -2.208700640
1        1.376691656     -2.226090463     -2.236599923
6        0.286037237      2.209569020      2.204484155
1        1.371243247      2.238129245      2.229420575
6       -0.637075432      2.967043388      2.960618647
1       -0.413700719      3.719704361      3.709103353
6       -1.886960872      2.553222546      2.550981480
1       -2.878900980      2.863927910      2.861667793
1       -4.501801347      1.533961547      1.539155950
6       -0.291381398      2.203152746     -2.207950796
1       -1.376638738      2.226892166     -2.235844787
6        0.630577664      2.960400626     -2.965693986
1        0.406022357      3.708836647     -3.718039569
6        1.881348418      2.552096986     -2.552818784
1        2.873771665      2.862661059     -2.862616079
1        4.514824928      1.535839597     -1.529714899
8        6.006314179      0.071384423     -0.064341074
1        6.433640683     -0.550208340      0.556398656
8       -6.006312592     -0.071454275     -0.064405105
1       -6.433653913      0.549923114      0.556539946

 [FeII(bppOMe)2]2+ BP86 LS
26       0.000000000      0.047662995     -0.000003175
7        1.897481445      0.046190824      0.098818559
7        0.417208635     -1.323842724     -1.353593069
6        2.621600184     -0.775080625     -0.685787256
6        4.011212761     -0.820605214     -0.658710314
1        4.565294679     -1.495681923     -1.306066072
6        4.668346127      0.047226424      0.244242288
7        1.778060428     -1.543042757     -1.500156646
6        2.016025616     -2.501352063     -2.450978093
1        3.022872646     -2.811830939     -2.709084296
6        0.789033971     -2.910942133     -2.929528955
1        0.605023695     -3.659396675     -3.692722142
6       -0.171786281     -2.154625075     -2.221170172
1       -1.254082875     -2.178496790     -2.305454350
6        3.912261378      0.914224078      1.072516340
6        2.535887229      0.873101714      0.959350726
7        1.609131704      1.641011458      1.677811502
7        0.272152684      1.422289801      1.387505922
7       -1.897480387      0.046170186     -0.098840256
6       -2.535868178      0.872714356     -0.959737555
6       -3.912240211      0.913788036     -1.072950265
1       -4.429635858      1.577168869     -1.763871069
6       -4.668341894      0.047143872     -0.244322194
6       -4.011227578     -0.820303054      0.659014062
6       -2.621615530     -0.774767881      0.686100000
7       -1.778092179     -1.542381815      1.500814942
7       -0.417237210     -1.323246870      1.354183631
7       -0.272124109      1.421707706     -1.388091721
7       -1.609097837      1.640317178     -1.678507370
6       -1.746310851      2.602040735     -2.644846941
1       -2.721340041      2.911820567     -3.006145883
6       -0.475613928      3.015056698     -2.987872863
1       -0.212536634      3.767527167     -3.723437177
6        0.405201074      2.256953138     -2.184180683
1        1.490177421      2.283742207     -2.150694876
6        0.171738126     -2.153633397      2.222153384
1        1.254032603     -2.177466482      2.306472487
6       -0.789098001     -2.909629244      2.930833377
1       -0.605105188     -3.657737176      3.694370529
6       -2.016079063     -2.500258254      2.452067140
1       -3.022931914     -2.810620181      2.710290820
1       -4.565322725     -1.495102474      1.306647109
6       -0.405157152      2.257849564      2.183278436
1       -1.490134028      2.284630696      2.149798449
6        0.475673725      3.016268514      2.986655755
1        0.212610718      3.769030559      3.721926905
6        1.746363769      2.603114435      2.643771124
1        2.721399838      2.913033971      3.004931421
1        4.429671842      1.577900721      1.763142392
8        5.991745400      0.126935863      0.392768054
8       -5.991738521      0.126791398     -0.392908286
6        6.855247310     -0.716013331     -0.407780284
1        6.725378746     -0.495352768     -1.477589882
1        7.872038639     -0.458336820     -0.097384489
1        6.659850198     -1.778008039     -0.197857786
6       -6.855257364     -0.715811715      0.407986663
1       -6.725404147     -0.494696059      1.477704184
1       -7.872042344     -0.458261148      0.097465982
1       -6.659862899     -1.777896912      0.198519257

 [FeII(bppF)2]2+ BP86 LS
26       0.000000000      0.000015346      0.000020109
7       -1.899808238      0.000043922      0.000042334
7       -0.340538260      1.373694925     -1.374552192
6       -2.575298763      0.827213580     -0.827700952
6       -3.964840959      0.869410703     -0.870027194
1       -4.524724776      1.529271449     -1.530345149
6       -4.634140110     -0.000063501     -0.000075672
7       -1.692123630      1.592681171     -1.593610406
6       -1.880521314      2.553586091     -2.555025982
1       -2.872738182      2.864236949     -2.865800668
6       -0.630247458      2.963716451     -2.965426223
1       -0.405617007      3.713970725     -3.716099605
6        0.292566226      2.206488150     -2.207808447
1        1.377829387      2.233912231     -2.235299734
6       -3.964847838     -0.869490609      0.869928238
6       -2.575305113     -0.827185004      0.827721061
7       -1.692135272     -1.592584861      1.593705129
7       -0.340548844     -1.373547284      1.374708299
7        1.899808238     -0.000089960     -0.000080435
6        2.575208273     -0.827950195     -0.827207230
6        3.964746236     -0.870309775     -0.869521301
1        4.524558085     -1.530725098     -1.529345533
6        4.634140110     -0.000242363     -0.000237071
6        3.964942561      0.869900721      0.869124418
6        2.575395602      0.827695131      0.826967512
7        1.692308313      1.593758576      1.592384832
7        0.340698072      1.374651148      1.373603906
7        0.340389561     -1.374656969     -1.373590148
7        1.691950589     -1.593912566     -1.592525593
6        1.880244555     -2.555415457     -2.553363307
1        2.872427554     -2.866353658     -2.863957543
6        0.629926776     -2.965678640     -2.963495784
1        0.405214833     -3.716377423     -3.713699257
6       -0.292805414     -2.207889411     -2.206339451
1       -1.378071750     -2.235237291     -2.233790521
6       -0.292310104      2.207969846      2.206408244
1       -1.377570619      2.235436262      2.233979966
6        0.630591423      2.965657473      2.963460329
1        0.406047758      3.716384832      3.713686028
6        1.880817654      2.555259349      2.553182858
1        2.873070505      2.866090657      2.863661733
1        4.524903638      1.530254131      1.528884091
6        0.292549292     -2.206018769      2.208290527
1        1.377812453     -2.233368766      2.235863308
6       -0.630270212     -2.963102076      2.966046418
1       -0.405645583     -3.713119808      3.716957401
6       -1.880540894     -2.553203496      2.555405402
1       -2.872759878     -2.863845887      2.866180617
1       -4.524736418     -1.529404801      1.530187984
9       -5.962758658     -0.000115890     -0.000133353
9        5.962758658     -0.000316448     -0.000312215

 [FeII(bppCl)2]2+ BP86 LS
26       0.000000000      0.000032280      0.000040217
7       -1.896768114      0.000051859      0.000052918
7       -0.341854853      1.374307183     -1.373982268
6       -2.575710462      0.825963134     -0.825736117
6       -3.964879059      0.865994335     -0.865895378
1       -4.507867835      1.532984685     -1.532784127
6       -4.655627352     -0.000091018     -0.000101073
7       -1.692768697      1.593264853     -1.592807644
6       -1.881032500      2.554111564     -2.553350607
1       -2.873221850      2.864869316     -2.863958073
6       -0.630494054      2.964689079     -2.963836045
1       -0.406134543      3.715285201     -3.714197213
6        0.292093670      2.207307845     -2.206743213
1        1.377354186      2.234064105     -2.233557154
6       -3.964886468     -0.866111283      0.865763613
6       -2.575716813     -0.825935088      0.825759930
7       -1.692781398     -1.593145788      1.592928826
7       -0.341864907     -1.374115092      1.374188118
7        1.896768114     -0.000071968     -0.000060326
6        2.575621032     -0.826004939     -0.825901220
6        3.964785395     -0.866181134     -0.866065773
1        4.507701673     -1.533190535     -1.532993152
6        4.655627352     -0.000222784     -0.000220138
6        3.964980132      0.865813356      0.865705404
6        2.575806773      0.825787976      0.825699604
7        1.692952851      1.593046832      1.592916655
7        0.342014135      1.374133084      1.374206110
7        0.341706154     -1.374103979     -1.374150017
7        1.692596186     -1.593164310     -1.593017728
6        1.880756269     -2.553807816     -2.553784003
1        2.872911752     -2.864607902     -2.864457616
6        0.630174431     -2.964146143     -2.964374747
1        0.405732897     -3.714549116     -3.714905252
6       -0.292331271     -2.206837407     -2.207108875
1       -1.377594961     -2.233484127     -2.233919111
6       -0.291837549      2.206954884      2.207219473
1       -1.377095947      2.233717494      2.234148774
6        0.630836961      2.964183185      2.964356755
1        0.406563176      3.714632197      3.714892552
6        1.881327251      2.553686105      2.553646417
1        2.873552585      2.864376123      2.864207844
1        4.508047226      1.532762960      1.532570340
6        0.292076208     -2.206742684      2.207327425
1        1.377337252     -2.233403163      2.234245613
6       -0.630516280     -2.963968339      2.964567897
1       -0.406162589     -3.714293523      3.715202121
6       -1.881052079     -2.553668643      2.553794058
1       -2.873243546     -2.864428511      2.864393585
1       -4.507879476     -1.533167781      1.532581981
17      -6.369393273     -0.000180979     -0.000197912
17       6.369393273     -0.000316977     -0.000318036

 [FeII(bppBr)2]2+ BP86 LS
26       0.000000000      0.000062972      0.000071968
7       -1.896364881      0.000073026      0.000076202
7       -0.341793998      1.373271583     -1.374961775
6       -2.575745917      0.825162489     -0.826146229
6       -3.965365373      0.864759235     -0.865943534
1       -4.503618541      1.533196356     -1.535294015
6       -4.656297290     -0.000084139     -0.000091018
7       -1.692532155      1.592096430     -1.594003056
6       -1.880519198      2.552108099     -2.555164097
1       -2.872672564      2.862651005     -2.866037210
6       -0.629810357      2.962352761     -2.965932645
1       -0.405351360      3.712353030     -3.716837807
6        0.292593214      2.205541981     -2.208243431
1        1.377868546      2.232008252     -2.234794370
6       -3.965371194     -0.864853428      0.865840873
6       -2.575751209     -0.825098458      0.826210789
7       -1.692543268     -1.591932385      1.594172921
7       -0.341804052     -1.373021282      1.375228481
7        1.896364881     -0.000031751     -0.000020109
6        2.575663366     -0.826389122     -0.825042366
6        3.965278059     -0.866190130     -0.864774052
1        4.503464551     -1.535654914     -1.533149259
6        4.656297290     -0.000168808     -0.000167749
6        3.965457450      0.865922366      0.864511051
6        2.575834819      0.826259473      0.824928063
7        1.692700963      1.594299924      1.591770457
7        0.341940051      1.375175034      1.373174215
7        0.341657999     -1.375080840     -1.373051445
7        1.692373402     -1.594338554     -1.591794270
6        1.880265193     -2.555598023     -2.551726033
1        2.872387337     -2.866650526     -2.862189033
6        0.629516135     -2.966231101     -2.961983395
1        0.404982524     -3.717175952     -3.711921222
6       -0.292811764     -2.208343445     -2.205278451
1       -1.378090271     -2.234740923     -2.231792347
6       -0.292358259      2.208519661      2.205449375
1       -1.377632004      2.235022445      2.232076516
6        0.630125218      2.966328470      2.962043722
1        0.405746126      3.717308775      3.711991073
6        1.880790136      2.555559393      2.551665707
1        2.872976311      2.866512940      2.862022342
1        4.503782586      1.535334232      1.532829107
6        0.292577868     -2.204913847      2.208890614
1        1.377853729     -2.231273754      2.235554798
6       -0.629830995     -2.961580162      2.966719003
1       -0.405376761     -3.711309493      3.717895633
6       -1.880536131     -2.551623902      2.555653586
1       -2.872691085     -2.862176862      2.866509765
1       -4.503629125     -1.533361460      1.535117270
35      -6.535679286     -0.000189975     -0.000203733
35       6.535679286     -0.000264059     -0.000268293

 [FeII(bppI)2]2+ BP86 LS
26       0.000000000      0.000091018      0.000101073
7       -1.895999220      0.000097898      0.000141820
7       -0.341805110      1.373825103     -1.373924059
6       -2.576262924      0.825184185     -0.825145026
6       -3.966140089      0.863979228     -0.864072892
1       -4.496846131      1.535934849     -1.536188324
6       -4.663541198     -0.000066147      0.000025930
7       -1.692246929      1.592831986     -1.592875379
6       -1.879869368      2.553175449     -2.553292398
1       -2.872011092      2.863835303     -2.863916268
6       -0.628944094      2.963685229     -2.963894254
1       -0.404406779      3.714065448     -3.714345383
6        0.293164196      2.206418298     -2.206610390
1        1.378449053      2.232364388     -2.232632152
6       -3.966110455     -0.864033204      0.864178198
6       -2.576235406     -0.825074116      0.825367280
7       -1.692191365     -1.592618199      1.593169072
7       -0.341756955     -1.373521355      1.374261145
7        1.895999220     -0.000002117     -0.000029105
6        2.576148092     -0.825438190     -0.825060887
6        3.966019436     -0.864394103     -0.864019974
1        4.496632343     -1.536634950     -1.535923207
6        4.663541198     -0.000134940     -0.000231780
6        3.966230049      0.864190899      0.863658017
6        2.576350238      0.825369926      0.824902134
7        1.692412032      1.593268028      1.592474263
7        0.341947988      1.374201348      1.373722971
7        0.341615136     -1.374052120     -1.373556280
7        1.692026262     -1.593246861     -1.592504955
6        1.879515349     -2.553767069     -2.552771158
1        2.871614209     -2.864590969     -2.863369098
6        0.628532923     -2.964208057     -2.963269296
1        0.403892948     -3.714696227     -3.713580192
6       -0.293470060     -2.206707229     -2.206091267
1       -1.378759151     -2.232554363     -2.232064345
6       -0.292935062      2.206937421      2.206330984
1       -1.378218332      2.232887215      2.232459111
6        0.629251017      2.964362047      2.963362431
1        0.404793078      3.714885143      3.713693436
6        1.880133957      2.553788237      2.552694427
1        2.872307960      2.864515296      2.863147373
1        4.497006471      1.536382003      1.535483989
6        0.293240927     -2.205730897      2.207308374
1        1.378526842     -2.231566918      2.233401046
6       -0.628840905     -2.962855479      2.964767397
1       -0.404278189     -3.712960526      3.715485230
6       -1.879779937     -2.552638334      2.553915239
1       -2.871911077     -2.863310360      2.864562393
1       -4.496792155     -1.536061851      1.536238067
53      -6.749563734     -0.000188916     -0.000060855
53       6.749563734     -0.000238130     -0.000384183

 [FeII(bppSH)2]2+ BP86 LS
26       0.000000000     -0.003184589      0.000006879
7        1.897244374     -0.003312120     -0.003210518
7        0.342652852     -1.375873018     -1.374073816
6        2.579325801     -0.826556871     -0.827819488
6        3.966325830     -0.866198068     -0.870130384
1        4.486100128     -1.542170673     -1.547121656
6        4.680336225     -0.002472845     -0.007971526
7        1.693494199     -1.594658177     -1.594815343
6        1.879200488     -2.554332760     -2.556036711
1        2.870441023     -2.865107975     -2.868827562
6        0.627950299     -2.964875349     -2.965619372
1        0.402460465     -3.714597800     -3.716391711
6       -0.292941412     -2.207973021     -2.206584460
1       -1.378247966     -2.233177204     -2.231147810
6        3.965849041      0.861506911      0.857062352
6        2.581221314      0.821721249      0.819965968
7        1.697322268      1.589806680      1.588880091
7        0.346095150      1.370697665      1.372332294
7       -1.897244374     -0.003292012      0.003210518
6       -2.581205968      0.821770463     -0.819949035
6       -3.965832637      0.861558242     -0.857069231
1       -4.493795953      1.536203141     -1.530214442
6       -4.680336225     -0.002451678      0.007920725
6       -3.966342234     -0.866209710      0.870060533
6       -2.579341148     -0.826567454      0.827776624
7       -1.693523833     -1.594698394      1.594758721
7       -0.342678253     -1.375915353      1.374039948
7       -0.346069750      1.370764870     -1.372256621
7       -1.697293163      1.589883940     -1.588819235
6       -1.886239604      2.551539762     -2.547290469
1       -2.878786677      2.862613433     -2.855970142
6       -0.636120796      2.963174044     -2.959415298
1       -0.412988446      3.714854980     -3.708929783
6        0.287121521      2.204901676     -2.204643967
1        1.372351873      2.230989586     -2.231632007
6        0.292900666     -2.208029114      2.206549005
1        1.378206161     -2.233239647      2.231125584
6       -0.628005334     -2.964937792      2.965560104
1       -0.402528729     -3.714671885      3.716325035
6       -1.879247585     -2.554385678      2.555964213
1       -2.870493941     -2.865161422      2.868736014
1       -4.486129233     -1.542207716      1.547016349
6       -0.287080245      2.204779436      2.204786316
1       -1.372310597      2.230865229      2.231796052
6        0.636175830      2.963005237      2.959587281
1        0.413057239      3.714638547      3.709154154
6        1.886286701      2.551401118      2.547409005
1        2.878839595      2.862457326      2.856088149
1        4.493824529      1.536127998      1.530221322
16       6.424196986      0.070960552      0.062001582
1        6.664598506     -0.871379242     -0.881035669
16      -6.424195928      0.070984365     -0.062082016
1       -6.664614910     -0.871382946      0.880923483

 [FeII(bppSMe)2]2+ BP86 LS
26      -0.000003704      0.060605083     -0.000021696
7       -1.895058872      0.059079465     -0.095826591
7       -0.274401687      1.431963161     -1.390274048
6       -2.537027076      0.883201591     -0.956455069
6       -3.914452172      0.922100352     -1.065629098
1       -4.408611116      1.594602613     -1.766427525
6       -4.679858378      0.058821755     -0.236557576
7       -1.611410870      1.650339795     -1.678968813
6       -1.749114432      2.610799677     -2.646129667
1       -2.724116105      2.920918712     -3.007081997
6       -0.478549274      3.023121360     -2.991383425
1       -0.216258337      3.774577395     -3.728240519
6        0.402895978      2.265866070     -2.187985467
1        1.487923126      2.291778293     -2.155591353
6       -4.008845751     -0.802395696      0.663591974
6       -2.620677828     -0.760350447      0.691894490
7       -1.775027184     -1.526610216      1.507255029
7       -0.414966511     -1.307454104      1.357747639
7        1.895062047      0.059256210      0.095627091
6        2.620523838     -0.763484764     -0.688818383
6        4.008681706     -0.805418886     -0.660605827
1        4.556893990     -1.483895029     -1.310191009
6        4.679853616      0.059521857      0.235848479
6        3.914661726      0.926314191      1.061402030
6        2.537200117      0.886984679      0.952630175
7        1.611755894      1.657284188      1.671992140
7        0.274703318      1.438055579      1.384134005
7        0.414651650     -1.313597323     -1.351668980
7        1.774681631     -1.533248216     -1.500669947
6        2.009948544     -2.492693136     -2.450393881
1        3.016187550     -2.803710714     -2.709967493
6        0.781642423     -2.902742532     -2.925874986
1        0.595729755     -3.652242728     -3.687549963
6       -0.177260620     -2.145183495     -2.216617661
1       -1.259793226     -2.168517036     -2.297956437
6       -0.402449352      2.274916589      2.178865097
1       -1.487471209      2.300929884      2.146357210
6        0.479134544      3.034977047      2.979459474
1        0.216976960      3.789192213      3.713539975
6        1.749628793      2.621240873      2.635649840
1        2.724691321      2.932570136      2.995393001
1        4.408955611      1.601862396      1.759170917
6        0.176751551     -2.135205328      2.226497400
1        1.259259286     -2.158045677      2.308305027
6       -0.782299132     -2.889807323      2.938701713
1       -0.596554742     -3.635977936      3.703679815
6       -2.010495184     -2.481958775      2.461052570
1       -3.016786050     -2.791914824      2.721694590
1       -4.557153816     -1.478191556      1.315884956
16      -6.406609780      0.156758706     -0.422348004
16       6.406732549      0.158172667      0.421017653
6       -7.067842682     -1.048952606      0.757966503
1       -6.747586728     -2.069530728      0.511638198
1       -6.812319922     -0.781253477      1.791336956
1       -8.157077319     -0.983552648      0.636952133
6        7.067739493     -1.051984791     -0.754832716
1        6.747960327     -2.071708292     -0.504377357
1        6.811595479     -0.788428592     -1.789119174
1        8.157021226     -0.985714337     -0.634688842

 [FeII(bppSOMe)2]2+ BP86 LS
26       0.000000000      0.045306039      0.000034926
7       -1.894393167      0.038768054      0.090013050
7       -0.278935149      1.416357195      1.389406197
6       -2.536849273      0.853181895      0.958065884
6       -3.923515390      0.863071159      1.081964270
1       -4.423177249      1.506135290      1.807126018
6       -4.640531513     -0.011535006      0.251476141
7       -1.617321251      1.627022128      1.677730009
6       -1.760067872      2.580324359      2.652652305
1       -2.736225268      2.883561973      3.016367470
6       -0.491900945      2.995198264      3.001767470
1       -0.233133270      3.741972139      3.744730211
6        0.393733803      2.247019952      2.194023909
1        1.478751955      2.276733254      2.165619262
6       -3.992066070     -0.869581098     -0.642660898
6       -2.604519930     -0.804049904     -0.692136854
7       -1.754111982     -1.563791268     -1.501692318
7       -0.396309838     -1.333029241     -1.355310249
7        1.894393167      0.038810918     -0.089987120
6        2.536788947      0.852877089     -0.958409849
6        3.923447127      0.862726136     -1.082398195
1        4.423059243      1.505497102     -1.807855224
6        4.640523575     -0.011539239     -0.251602086
6        3.992116342     -0.869239249      0.642912257
6        2.604572319     -0.803699060      0.692445893
7        1.754218876     -1.563130855      1.502349027
7        0.396405090     -1.332455084      1.355938912
7        0.278843072      1.415847068     -1.389855998
7        1.617211182      1.626419925     -1.678330096
6        1.759898006      2.579403061     -2.653572015
1        2.736032119      2.882530077     -3.017441171
6        0.491707266      2.994138322     -3.002769203
1        0.232890907      3.740650254     -3.745978011
6       -0.393876152      2.246239415     -2.194710252
1       -1.478893245      2.275950072     -2.166257979
6       -0.200233263     -2.167635956      2.214027338
1       -1.282901868     -2.188228360      2.296318104
6        0.755153926     -2.937644417      2.915878298
1        0.564099243     -3.692910000      3.670701489
6        1.986000099     -2.533272035      2.443481239
1        2.992278264     -2.852397137      2.695499258
1        4.594002545     -1.558397364      1.241719177
6        0.200388841     -2.168598000     -2.212980096
1        1.283063267     -2.189208396     -2.295205245
6       -0.754947018     -2.938943018     -2.914529426
1       -0.563837830     -3.694553095     -3.668994363
6       -1.985825999     -2.534367432     -2.442392192
1       -2.992085114     -2.853624299     -2.694320251
1       -4.593908351     -1.558982105     -1.241232334
16       6.457144620     -0.290411945     -0.401323263
8        6.761876630     -1.386909010      0.563718236
16      -6.457164729     -0.290337860      0.401180914
8       -6.761864459     -1.387125973     -0.563538844
6        6.987013503      1.289927225      0.361107909
1        6.598056584      1.351501231      1.384942058
1        8.084269409      1.246283860      0.368370867
1        6.653736614      2.134076064     -0.258042173
6       -6.986993395      1.289781172     -0.361730221
1       -8.084246654      1.246102353     -0.369148228
1       -6.653832395      2.134109402      0.257237823
1       -6.597880368      1.351086885     -1.385520978

 [FeII(bppSOOMe)2]2+ BP86 LS
26       0.000005821      0.089989237      0.000248184
7       -1.893739104      0.074936790     -0.058468265
7       -0.388267931      1.461593912      1.363326226
6       -2.600892420      0.877599192      0.768146815
6       -3.992978371      0.861416951      0.804161031
1       -4.570379543      1.464969004      1.504797001
6       -4.638265576     -0.029214818     -0.060661176
7       -1.746264284      1.657106913      1.553988260
6       -1.971491117      2.608494051      2.515967409
1       -2.975853131      2.898210128      2.807645146
6       -0.736772955      3.037437192      2.955068107
1       -0.541013886      3.787007240      3.714395125
6        0.214313082      2.300094313      2.213720415
1        1.298112009      2.343919186      2.264034059
6       -3.925811491     -0.871117300     -0.921396017
6       -2.536339146     -0.781120125     -0.884488021
7       -1.622969160     -1.535116211     -1.627206282
7       -0.281855149     -1.290915199     -1.381275918
7        1.893762388      0.075337907      0.058781009
6        2.600683924      0.876349275     -0.769606815
6        3.992770405      0.860105121     -0.805966055
1        4.570014411      1.462292955     -1.507904859
6        4.638276159     -0.028869265      0.060379124
6        3.926056500     -0.869165165      0.922894118
6        2.536587330     -0.779209795      0.886213139
7        1.623397264     -1.531844308      1.630531103
7        0.282231923     -1.288222216      1.384328213
7        0.387917087      1.459094079     -1.365493207
7        1.745873222      1.654253060     -1.556831000
6        1.970879388      2.603592283     -2.520883995
1        2.975175255      2.892742140     -2.813354440
6        0.736062270      3.031679214     -2.960536096
1        0.540128043      3.779731053     -3.721312001
6       -0.214852842      2.295749239     -2.217564359
1       -1.298662883      2.339443404     -2.267758937
6       -0.385000262     -2.115482363      2.196757109
1       -1.471059305     -2.124933998      2.200737051
6        0.507968883     -2.894241299      2.967681047
1        0.253319266     -3.646104272      3.707071312
6        1.774232360     -2.503353411      2.587331195
1        2.754612061     -2.834483958      2.914395015
1        4.451732183     -1.592892313      1.546124156
6        0.385553252     -2.119680326     -2.192026265
1        1.471613883     -2.129076927     -2.195829991
6       -0.507242852     -2.899949005     -2.961620380
1       -0.252424956     -3.653191014     -3.699547470
6       -1.773589939     -2.508464205     -2.582166425
1       -2.753898201     -2.840317079     -2.908715355
1       -4.451323129     -1.595946194     -1.543484091
16       6.455625352     -0.255993198     -0.097860749
8        6.700696332     -1.615528928      0.350939239
8        6.770902278      0.196061229     -1.441819087
6        7.171732347      0.883602178      1.081474252
1        6.849811601      0.618301281      2.095641921
1        8.258418466      0.744025858      0.982980078
1        6.899823614      1.911967143      0.814837182
16      -6.455715312     -0.256103267      0.097410948
8       -6.700746604     -1.616150182     -0.349492997
8       -6.771340436      0.197874190      1.440545887
6       -7.171351340      0.881828905     -1.083796282
1       -8.258083497      0.742328257     -0.985624906
1       -6.899653748      1.910602395     -0.818535073
1       -6.849002489      0.615110872     -2.097460174

 [FeII(bppcis-CH=CHPh)2]2+ BP86 LS
26       0.000000000     -0.786410310      0.000007938
7        1.867507258     -0.794025170     -0.319569611
7        0.103182684     -2.162480711     -1.410121899
6        2.403863855     -1.635842984     -1.227842033
6        3.766932901     -1.700000963     -1.469082299
1        4.174105689     -2.398086827     -2.199987736
6        4.638454492     -0.840304896     -0.748688439
7        1.397003595     -2.396299266     -1.842587243
6        1.416997499     -3.357959322     -2.817184625
1        2.343259301     -3.677100300     -3.283070158
6        0.111211361     -3.756163615     -3.020668094
1       -0.238893365     -4.504072046     -3.723784846
6       -0.668093156     -2.988606303     -2.127071874
1       -1.743335817     -3.000569942     -1.976260592
6        4.061683570      0.033515970      0.210900418
6        2.689424303      0.015731910      0.386457087
7        1.945161374      0.789142452      1.292463042
7        0.577032864      0.582002897      1.297225637
7       -1.867508846     -0.794003474      0.319572257
6       -2.689408957      0.015763661     -0.386458674
6       -4.061670870      0.033562009     -0.210921055
1       -4.693168773      0.688917339     -0.807137653
6       -4.638464546     -0.840253566      0.748655101
6       -3.766958831     -1.699976621      1.469041552
6       -2.403885551     -1.635831342      1.227823512
7       -1.397042225     -2.396305616      1.842570839
7       -0.103212847     -2.162490766      1.410127191
7       -0.577001643      0.582035177     -1.297191241
7       -1.945129623      0.789181611     -1.292444521
6       -2.295924926      1.741411728     -2.211104692
1       -3.329019677      2.041392786     -2.351753126
6       -1.132326598      2.159966061     -2.825111700
1       -1.041143008      2.907134703     -3.605926489
6       -0.092754717      1.414434694     -2.226900633
1        0.973501455      1.444990447     -2.429282355
6        0.668050293     -2.988610536      2.127097804
1        1.743295599     -3.000578409      1.976303455
6       -0.111270629     -3.756160969      3.020686086
1        0.238820868     -4.504065696      3.723813422
6       -1.417053063     -3.357959322      2.817175100
1       -2.343323861     -3.677098184      3.283044228
1       -4.174147494     -2.398075714      2.199925293
6        0.092804989      1.414371193      2.226973659
1       -0.973447479      1.444926945      2.429371786
6        1.132391158      2.159875572      2.825194252
1        1.041225560      2.907017225      3.606036558
6        2.295976785      1.741342935      2.211147026
1        3.329075241      2.041314467      2.351789639
1        4.693202112      0.688856484      0.807111195
6        6.071550621     -0.984170727     -0.958118802
1        6.347936723     -1.941540743     -1.410335687
6        7.114343075     -0.168520728     -0.633359020
1        8.102486335     -0.625223449     -0.759843495
6       -6.071558030     -0.984151677      0.958069059
1       -6.347914498     -1.941534393      1.410278006
6       -7.114367946     -0.168534487      0.633296577
1       -8.102504327     -0.625251495      0.759783169
6       -7.161913464      1.218988369      0.174621084
6       -8.213428346      1.609431747     -0.684058434
6       -6.260581731      2.208643489      0.625408661
6       -8.322567978      2.927209042     -1.126718907
6       -6.388425133      3.530508148      0.202969109
6       -7.410498710      3.891613411     -0.685466045
1       -8.943954892      0.864841257     -1.008481659
1       -5.494453726      1.944969812      1.357488872
1       -9.134864051      3.208251374     -1.798727975
1       -5.709049389      4.292967366      0.588862622
1       -7.512701358      4.928970156     -1.008415512
6        7.161890709      1.218992602     -0.174674001
6        8.213517777      1.609433335      0.683877455
6        6.260478541      2.208647193     -0.625298592
6        8.322690747      2.927193166      1.126574971
6        6.388348932      3.530495977     -0.202820939
6        7.410535223      3.891592244      0.685488800
1        8.944107295      0.864845491      1.008164682
1        5.494253697      1.944993625     -1.357285138
1        9.135076251      3.208228091      1.798479261
1        5.708899632      4.292953608     -0.588588508
1        7.512753217      4.928938934      1.008466313

 [FeII(bppcis-CH=CH(C6H4CN-4)2]2+ BP86 LS
26      -0.000011113     -1.187246730      0.000005292
7        1.860666055     -1.193399474     -0.357379326
7        0.075401408     -2.563209179     -1.412656129
6        2.378095040     -2.033270444     -1.278577431
6        3.736696242     -2.094044864     -1.549772304
1        4.129210291     -2.789073671     -2.291520054
6        4.619474491     -1.233792102     -0.846731754
7        1.360699390     -2.794522609     -1.872423844
6        1.361757215     -3.755534952     -2.848584415
1        2.278287448     -4.073182592     -3.334431573
6        0.052911375     -4.155415149     -3.024926912
1       -0.310792148     -4.903155302     -3.721373915
6       -0.708868909     -3.389902578     -2.114302298
1       -1.780811620     -3.404351763     -1.941693675
6        4.064273893     -0.364690439      0.127887324
6        2.694960026     -0.382849685      0.332851431
7        1.970055988      0.389296123      1.253788652
7        0.601810001      0.181915263      1.285759425
7       -1.860690397     -1.193392594      0.357384089
6       -2.694969022     -0.382788830     -0.332801689
6       -4.064284476     -0.364629583     -0.127848694
1       -4.706915740      0.287225240     -0.715537072
6       -4.619500950     -1.233785223      0.846712703
6       -3.736740164     -2.094095135      1.549702982
6       -2.378135786     -2.033318070      1.278522926
7       -1.360753366     -2.794620507      1.872327534
7       -0.075449563     -2.563293848      1.412583103
7       -0.601805239      0.182009986     -1.285659939
7       -1.970049109      0.389408308     -1.253683346
6       -2.338025209      1.344671670     -2.163508374
1       -3.372891117      1.646946181     -2.284427492
6       -1.186864664      1.764153650     -2.798765552
1       -1.110762625      2.514268221     -3.578513520
6       -0.136128731      1.016546320     -2.222609535
1        0.925846927      1.048191649     -2.446184276
6        0.708807525     -3.390031697      2.114191700
1        1.780751294     -3.404481940      1.941589957
6       -0.052987576     -4.155586602      3.024768159
1        0.310703247     -4.903369089      3.721177590
6       -1.361828125     -3.755684709      2.848436775
1       -2.278365237     -4.073349812      3.334259590
1       -4.129269030     -2.789168923      2.291401519
6        0.136152544      1.016387038      2.222776225
1       -0.925821527      1.048030779      2.446359963
6        1.186902235      1.763937216      2.798979869
1        1.110816601      2.513995166      3.578783401
6        2.338052727      1.344485399      2.163683531
1        3.372923926      1.646735568      2.284617995
1        4.706914153      0.287124167      0.715610098
6        6.051654615     -1.367596686     -1.091348170
1        6.330380210     -2.333991820     -1.522360923
6        7.085222980     -0.523415038     -0.824369781
1        8.081893932     -0.955165464     -0.968422941
6       -6.051687953     -1.367589278      1.091296840
1       -6.330428365     -2.333988645      1.522292130
6       -7.085241501     -0.523392283      0.824313159
1       -8.081921449     -0.955130009      0.968345681
6       -7.095955224      0.878337923      0.401464553
6       -8.117737224      1.323458012     -0.465574377
6       -6.171352921      1.826207091      0.891970058
6       -8.171982125      2.646681069     -0.891869515
6       -6.231833118      3.155460123      0.493078894
6       -7.220726752      3.573354042     -0.422810505
1       -8.869672165      0.615135214     -0.819626766
1       -5.429007730      1.521388824      1.631759852
1       -8.953888607      2.975721366     -1.576901634
1       -5.533712857      3.889624234      0.897138003
6        7.095966336      0.878307760     -0.401497362
6        8.117793846      1.323407211      0.465499234
6        6.171347629      1.826192274     -0.891943599
6        8.172069439      2.646622860      0.891812363
6        6.231857990      3.155438956     -0.493035501
6        7.220799249      3.573311179      0.422812622
1        8.869740429      0.615073300      0.819503467
1        5.428964338      1.521390412     -1.631702172
1        8.954010847      2.975646752      1.576811674
1        5.533724499      3.889614708     -0.897050689
6        7.251870950      4.933808423      0.860402519
7        7.248650906      6.040693238      1.227033450
6       -7.251764585      4.933857637     -0.860382939
7       -7.248522846      6.040748272     -1.226996937

 [FeII(bppcis-CH=CH(C6H4NO2-4)2]2+ BP86 LS
26       0.000159282     -1.457078972      0.000011642
7        1.856517305     -1.462470759     -0.378635847
7        0.059562074     -2.832506952     -1.413852599
6        2.363153720     -2.301265912     -1.306635467
6        3.718609493     -2.359229871     -1.595505390
1        4.102820222     -3.052212879     -2.343490552
6        4.607548424     -1.497191665     -0.903816220
7        1.339694228     -3.063345710     -1.888284345
6        1.329815547     -4.023642605     -2.865271491
1        2.240784656     -4.340932521     -3.361715422
6        0.019167329     -4.423543969     -3.026996525
1       -0.352338383     -5.170875068     -3.719769979
6       -0.732399834     -3.658736791     -2.107258949
1       -1.802331142     -3.673605085     -1.922617894
6        4.064625267     -0.630875591      0.079265460
6        2.697642426     -0.650368364      0.301264312
7        1.983206572      0.122317734      1.229302033
7        0.615567552     -0.086628432      1.278059367
7       -1.856193978     -1.462546431      0.378649605
6       -2.697288406     -0.650120180     -0.300893888
6       -4.064270189     -0.630656512     -0.078898740
1       -4.713365882      0.022122255     -0.658254164
6       -4.607255789     -1.497362060      0.903805637
6       -3.718340671     -2.359770161      1.595096336
6       -2.362889661     -2.301734763      1.306274039
7       -1.339464565     -3.064118309      1.887594827
7       -0.059321828     -2.833126089      1.413271562
7       -0.615198186     -0.086052158     -1.277462984
7       -1.982822389      0.122942692     -1.228601932
6       -2.359916743      1.083525343     -2.129268489
1       -3.395398084      1.389013019     -2.235671217
6       -1.215724403      1.504456211     -2.775729408
1       -1.147372166      2.258979358     -3.551938239
6       -0.159405650      0.752458827     -2.215612753
1        0.899952697      0.784450766     -2.451246386
6        0.732597746     -3.659720532      2.106293729
1        1.802529055     -3.674554958      1.921650558
6       -0.019002755     -4.424876967      3.025711682
1        0.352467503     -5.172517105      3.718170805
6       -1.329640390     -4.024882468      2.864118413
1       -2.240628020     -4.342365004      3.360405709
1       -4.102595322     -3.053081788      2.342753937
6        0.159819467      0.751459740      2.216607077
1       -0.899537822      0.783397704      2.452251294
6        1.216174204      1.503149672      2.777070873
1        1.147853717      2.257319858      3.553624727
6        2.360347493      1.082456405      2.130424741
1        3.395844180      1.387841949      2.236968759
1        4.713770702      0.021610011      0.658892351
6        6.037595434     -1.621561548     -1.172974290
1        6.317741870     -2.589204482     -1.600261635
6        7.064704132     -0.761837435     -0.938603274
1        8.064176548     -1.178244896     -1.105656594
6       -6.037290628     -1.621861063      1.172879038
1       -6.317389437     -2.589561148      1.600065310
6       -7.064503045     -0.762220030      0.938559882
1       -8.063909843     -1.178802119      1.105576688
6       -7.060989837      0.643901818      0.523082715
6       -8.083777803      1.105153346     -0.334071185
6       -6.116327483      1.572787810      1.012276389
6       -8.123922777      2.434773098     -0.750481291
6       -6.154978060      2.905333913      0.614603391
6       -7.148014094      3.311488035     -0.279116657
1       -8.847627170      0.408881502     -0.686190489
1       -5.374685569      1.251593625      1.745658905
1       -8.899420393      2.803523385     -1.421612454
1       -5.447469137      3.642741880      0.993175736
6        7.060912577      0.644276476     -0.523021330
6        8.083533323      1.105750258      0.334193954
6        6.116073478      1.572934922     -1.012300202
6        8.123354440      2.435389590      0.750583422
6        6.154417662      2.905505366     -0.614667421
6        7.147303938      3.311890739      0.279112423
1        8.847509692      0.409657276      0.686391047
1        5.374534224      1.251539649     -1.745698593
1        8.898710766      2.804320326      1.421779145
1        5.446787027      3.642758814     -0.993313322
7        7.164302699      4.732665505      0.733703727
8        8.117015426      5.091209550      1.422955506
8        6.210503571      5.437542301      0.393629026
7       -7.165317661      4.732245867     -0.733748707
8       -8.118392874      5.090730115     -1.422521051
8       -6.211378830      5.437169231     -0.394162966

 [FeII(bppCH2OH)2]2+ BP86 LS
26       0.000017992      0.058679407     -0.000053976
7       -1.893280307      0.057839073     -0.109625946
7       -0.262405768      1.431686401     -1.390992671
6       -2.526044532      0.882914777     -0.971936678
6       -3.910014491      0.916149225     -1.085619297
1       -4.400893066      1.589913574     -1.788320116
6       -4.662223546      0.052934129     -0.266152343
7       -1.597239504      1.651011321     -1.687479042
6       -1.728188647      2.609250246     -2.658284339
1       -2.700565601      2.919529092     -3.026015430
6       -0.455106193      3.018681033     -2.997490660
1       -0.187287999      3.767298562     -3.735280164
6        0.420785344      2.262216335     -2.187343046
1        1.505743170      2.285844628     -2.150715514
6       -4.008003830     -0.805807302      0.630880354
6       -2.618452638     -0.766962517      0.673011859
7       -1.779438406     -1.535162250      1.489508541
7       -0.419003604     -1.316854409      1.350441818
7        1.893320525      0.058126946      0.109379350
6        2.618519314     -0.766177218     -0.673746357
6        4.008071565     -0.805123605     -0.631514308
1        4.595075187     -1.469877123     -1.262828058
6        4.662235717      0.052961647      0.266190444
6        3.909986974      0.915553371      1.086274948
6        2.526031832      0.882480852      0.972426167
7        1.597174415      1.649985246      1.688523108
7        0.262330096      1.430653447      1.392026683
7        0.419117906     -1.315665877     -1.351597012
7        1.779559058     -1.533802264     -1.490840480
6        2.024639034     -2.495634303     -2.435885429
1        3.034801360     -2.803740877     -2.684813053
6        0.799987410     -2.908684663     -2.918307222
1        0.620477258     -3.661081576     -3.678677778
6       -0.165636712     -2.151003915     -2.218057552
1       -1.247573465     -2.178366612     -2.306376706
6       -0.420904938      2.260216574      2.189337515
1       -1.505874406      2.283661772      2.152880378
6        0.454943206      3.016099707      3.000076220
1        0.187077387      3.763976388      3.738599163
6        1.728057941      2.607258952      2.660279866
1        2.700424311      2.917436196      3.028125789
1        4.400858140      1.588709166      1.789562095
6        0.165761069     -2.152674528      2.216425040
1        1.247697293     -2.180046750      2.304759540
6       -0.799837653     -2.910825185      2.916204272
1       -0.620296280     -3.663693595      3.676100155
6       -2.024492452     -2.497581146      2.433958165
1       -3.034644723     -2.805928495      2.682627551
1       -4.595043965     -1.470993687      1.261713081
6       -6.168613900      0.051138631     -0.352562755
1       -6.533818170      1.075442161     -0.137922641
1       -6.459954551     -0.185383491     -1.395558412
6        6.168599083      0.050882509      0.352792947
1        6.459827019     -0.186253458      1.395680652
1        6.534040424      1.075215144      0.138653964
8       -6.679056157     -0.896069065      0.567122962
1       -7.650767406     -0.902456764      0.514035371
8        6.678823849     -0.896025143     -0.567327224
1        7.650552560     -0.902419192     -0.514349173

 [FeII(bppSiPr)2]2+ BP86 LS
26       0.000540819      0.181797786     -0.007670424
7       -1.887484229      0.179089986     -0.196319997
7       -0.453474739     -1.411641696      1.060696107
6       -2.635695879     -0.774397986      0.395119718
6       -4.019059401     -0.824596269      0.290995098
1       -4.581747329     -1.616125310      0.779761727
6       -4.667007838      0.176279525     -0.474459792
7       -1.814517036     -1.666772865      1.101721632
6       -2.076791039     -2.779941659      1.855829904
1       -3.088498563     -3.140822022      2.006563927
6       -0.864848137     -3.255848222      2.312459069
1       -0.701661515     -4.125663216      2.939489129
6        0.112378197     -2.376590589      1.794970287
1        1.190169905     -2.402940970      1.923973646
6       -3.875102552      1.181982474     -1.093866525
6       -2.503977840      1.136743641     -0.926916924
7       -1.559200655      2.030411299     -1.454135688
7       -0.233796859      1.777123255     -1.142568295
7        1.888763250      0.183884331      0.178937053
6        2.475180015      0.851510224      1.199361714
6        3.844751590      0.884545701      1.381106052
1        4.292506982      1.427551410      2.213025605
6        4.668813920      0.191586506      0.452121104
6        4.052248340     -0.506558097     -0.615556439
6        2.667131124     -0.476018748     -0.702822530
7        1.874137320     -1.096947395     -1.680273235
7        0.504951515     -0.922866601     -1.560846926
7        0.184574379      1.291106232      1.611979736
7        1.502114601      1.470081915      1.999227942
6        1.576585716      2.247894682      3.124057687
1        2.527988200      2.500598515      3.580114811
6        0.283571800      2.579898371      3.473565501
1       -0.026641958      3.188243712      4.316204598
6       -0.545022403      1.965446325      2.508539878
1       -1.627595227      1.984992016      2.427226501
6       -0.030517652     -1.592191682     -2.588321815
1       -1.107561103     -1.612126318     -2.724603477
6        0.974529647     -2.199262764     -3.373964817
1        0.838698314     -2.801717832     -4.265579268
6        2.171534934     -1.867281300     -2.773356048
1        3.194694382     -2.114954244     -3.034708754
1        4.640806155     -1.046474469     -1.353207828
6        0.465344714      2.746184384     -1.745058818
1        1.546967136      2.775880224     -1.654372654
6       -0.390836558      3.625649455     -2.444286118
1       -0.107988143      4.498756990     -3.022251392
6       -1.668669965      3.145949220     -2.241178364
1       -2.631261373      3.505470656     -2.589272746
1       -4.347861568      1.965935285     -1.684922586
16      -6.378560740      0.279200267     -0.763928214
16       6.381529424      0.313987321      0.725760247
6       -7.176821445     -1.063641508      0.235074822
1       -6.587714873     -1.976902484      0.052756326
6       -8.572987882     -1.244731783     -0.372670432
1       -9.169969141     -0.324972511     -0.284950307
1       -8.526928294     -1.533925562     -1.431038159
1       -9.101112068     -2.037085812      0.177305071
6       -7.223626643     -0.715113730      1.723033403
1       -6.227340933     -0.536265049      2.152151701
1       -7.830718892      0.185346977      1.892255291
1       -7.687912474     -1.545139358      2.277929195
6        7.209013414     -0.754965010     -0.543426405
1        6.733064517     -0.515286346     -1.507979473
6        8.668002715     -0.284350220     -0.580111088
1        8.752229212      0.774032854     -0.860511000
1        9.160248155     -0.430847120      0.392639464
1        9.216476413     -0.881253161     -1.323138918
6        7.078514600     -2.241109571     -0.208626543
1        7.575096647     -2.469658050      0.744901117
1        6.032906923     -2.572293036     -0.132778509
1        7.566800735     -2.836807046     -0.995470249

 [FeII(bppCOOEt)2]2+ BP86 LS
26       0.000000529      0.139766295     -0.000003175
7       -1.887018024      0.138692065     -0.154711848
7       -0.223204847      1.515565229     -1.396614121
6       -2.494553723      0.965987138     -1.034574331
6       -3.874276506      1.000618085     -1.184193906
1       -4.384782794      1.659334220     -1.887148201
6       -4.639656253      0.138471927     -0.383444481
7       -1.549973392      1.733863015     -1.725281877
6       -1.660058135      2.696191422     -2.695163760
1       -2.625208644      3.004983809     -3.083561868
6       -0.379662980      3.108879825     -3.000326520
1       -0.094804221      3.861625465     -3.727531950
6        0.478096298      2.350763035     -2.171882604
1        1.561790978      2.378395612     -2.108033135
6       -4.019952123     -0.725019928      0.534320852
6       -2.631098387     -0.687653664      0.612505203
7       -1.811113368     -1.453801248      1.450290157
7       -0.448637001     -1.233469833      1.343012170
7        1.887019082      0.138700532      0.154700206
6        2.631102620     -0.687615563     -0.612545950
6        4.019957415     -0.724971244     -0.534370065
1        4.618200233     -1.391291656     -1.153138081
6        4.639658370      0.138498386      0.383418022
6        3.874274918      1.000612264      1.184199198
6        2.494551606      0.965972851      1.034585973
7        1.549968100      1.733817506      1.725324740
7        0.223199555      1.515516544      1.396658042
7        0.448642293     -1.233428557     -1.343057679
7        1.811119718     -1.453745684     -1.450348366
6        2.076060775     -2.411756005     -2.394143398
1        3.090619505     -2.721693532     -2.621837785
6        0.862396988     -2.819471729     -2.907628954
1        0.699026212     -3.567336239     -3.676128731
6       -0.117837719     -2.062733446     -2.227211789
1       -1.197300568     -2.086195577     -2.343086261
6       -0.478106353      2.350668841      2.171972034
1       -1.561801562      2.378291365      2.108131562
6        0.379649750      3.108755997      3.000446115
1        0.094787287      3.861462479      3.727690704
6        1.660048080      2.696100403      2.695251074
1        2.625198060      3.004888028      3.083655533
1        4.384778561      1.659308291      1.887173602
6        0.117844598     -2.062782659      2.227157813
1        1.197306918     -2.086237912      2.343038105
6       -0.862387462     -2.819539993      2.907556986
1       -0.699015629     -3.567414557      3.676046708
6       -2.076051779     -2.411827444      2.394069313
1       -3.090608922     -2.721777671      2.621752058
1       -4.618192824     -1.391364682      1.153065054
6       -6.140564331      0.196840178     -0.567349450
8       -6.656270314      0.951971879     -1.368465595
8       -6.772161190     -0.661795418      0.241774735
6        6.140566447      0.196871399      0.567320874
8        6.656269256      0.951984050      1.368457129
8        6.772162249     -0.661787480     -0.241780027
6       -8.249784939     -0.676545704      0.133426222
1       -8.498263292     -0.916733966     -0.909900171
1       -8.602853587      0.342415252      0.345589257
6       -8.777396882     -1.697753547      1.113662517
1       -9.874479746     -1.720753707      1.045265828
1       -8.405279970     -2.706184405      0.885615698
1       -8.510475644     -1.440217268      2.147975434
6        8.249784410     -0.676566342     -0.133404526
1        8.498238420     -0.916758837      0.909927159
1        8.602876871      0.342387734     -0.345562269
6        8.777393178     -1.697785827     -1.113629178
1        9.874474454     -1.720806625     -1.045213439
1        8.405252982     -2.706208747     -0.885587122
1        8.510494695     -1.440246372     -2.147947917

 [FeII(bppCSNHMe)2]2+ BP86 LS
26      -0.000002646     -0.119796733     -0.000021167
7        1.892661699     -0.108477632      0.082554826
7        0.411102459     -1.489467265     -1.358546168
6        2.615138401     -0.917545724     -0.716278978
6        4.008231905     -0.922087123     -0.710714679
1        4.571236281     -1.566583207     -1.384864269
6        4.669112376     -0.006401457      0.135356661
7        1.771123973     -1.694167842     -1.521733319
6        2.007851944     -2.642891102     -2.482000051
1        3.015111733     -2.938485280     -2.755730212
6        0.779130948     -3.061904231     -2.948857683
1        0.593849588     -3.806348668     -3.715640808
6       -0.180717735     -2.320059642     -2.224570665
1       -1.263564673     -2.352527312     -2.297148384
6        3.912053940      0.840124976      0.970575105
6        2.531021973      0.746648990      0.918060084
7        1.605180337      1.497174203      1.654110183
7        0.268683398      1.258109384      1.385233635
7       -1.892667520     -0.108470223     -0.082591868
6       -2.531035202      0.746876007     -0.917866934
6       -3.912068228      0.840355697     -0.970352321
1       -4.425339997      1.569148659     -1.596556336
6       -4.669116080     -0.006400399     -0.135355603
6       -4.008229789     -0.922304086      0.710472316
6       -2.615136284     -0.917755278      0.716030794
7       -1.771114447     -1.694587480      1.521273993
7       -0.411094521     -1.489833985      1.358137643
7       -0.268700332      1.258476104     -1.384909249
7       -1.605199917      1.497603894     -1.653718591
6       -1.742600790      2.469590844     -2.609544468
1       -2.718790465      2.796609684     -2.952261351
6       -0.470500488      2.866338312     -2.968182707
1       -0.206718330      3.620655080     -3.701601207
6        0.411077058      2.089994012     -2.183741995
1        1.496826004      2.102959384     -2.164773636
6        0.180733610     -2.320654966      2.223937240
1        1.263580548     -2.353133220      2.296504904
6       -0.779108193     -3.062701172      2.948027404
1       -0.593819425     -3.807349872      3.714610500
6       -2.007833423     -2.643571624      2.481285133
1       -3.015090566     -2.939246237      2.754938034
1       -4.571230989     -1.566984324      1.384449394
6       -0.411101400      2.089414033      2.184282285
1       -1.496850875      2.102378876      2.165314455
6        0.470469796      2.865557246      2.968929905
1        0.206681287      3.619680864      3.702545259
6        1.742573272      2.468908206      2.610193240
1        2.718760302      2.795840790      2.953001141
1        4.425322005      1.568749130      1.596978619
6       -6.153421750      0.162958017     -0.082601394
16      -6.749433027      1.703707320      0.083600480
6        6.153424396      0.162958017      0.082683945
16       6.749469541      1.703692503     -0.083541212
7       -6.893285629     -0.961526703     -0.100697668
1       -6.435492274     -1.844086932     -0.317914345
7        6.893286687     -0.961525645      0.100863830
1        6.435501270     -1.844064177      0.318184225
6       -8.351235626     -0.957622963     -0.003030598
1       -8.664667311     -0.517578742      0.954079592
1       -8.787862420     -0.354501131     -0.813327440
1       -8.709605043     -1.990517685     -0.073587388
6        8.351233510     -0.957630371      0.003159717
1        8.664640852     -0.517669761     -0.953997040
1        8.787879354     -0.354436042      0.813392528
1        8.709606631     -1.990518214      0.073799059


 [FeII(bppH)2]2+ BP86 HS
26       0.000000000      0.000035000      0.000009000
7       -2.134630000      0.000004000      0.000095000
7       -0.616376000      1.521140000     -1.446139000
6       -2.814256000      0.829447000     -0.809796000
6       -4.208203000      0.872393000     -0.846350000
1       -4.745785000      1.554454000     -1.502635000
6       -4.897903000     -0.000053000      0.000187000
7       -1.976690000      1.636563000     -1.603726000
6       -2.282554000      2.558789000     -2.570536000
1       -3.307603000      2.790969000     -2.839566000
6       -1.088177000      3.052995000     -3.054818000
1       -0.958171000      3.801639000     -3.829117000
6       -0.085426000      2.380800000     -2.324845000
1        0.993547000      2.487081000     -2.395840000
6       -4.208110000     -0.872469000      0.846680000
6       -2.814167000     -0.829464000      0.810035000
7       -1.976515000     -1.636537000      1.603917000
7       -0.616217000     -1.521048000      1.446250000
7        2.134630000     -0.000032000     -0.000102000
6        2.814145000     -0.829779000     -0.809775000
6        4.208087000     -0.872806000     -0.846434000
1        4.745580000     -1.555112000     -1.502538000
6        4.897903000     -0.000111000     -0.000246000
6        4.208226000      0.872625000      0.846011000
6        2.814278000      0.829678000      0.809497000
7        1.976734000      1.637070000      1.603169000
7        0.616416000      1.521614000      1.445637000
7        0.616177000     -1.521562000     -1.445713000
7        1.976472000     -1.637116000     -1.603365000
6        2.282208000     -2.559680000     -2.569894000
1        3.307223000     -2.792008000     -2.838926000
6        1.087765000     -3.053977000     -3.053920000
1        0.957656000     -3.802870000     -3.827962000
6        0.085109000     -2.381482000     -2.324093000
1       -0.993875000     -2.487724000     -2.394970000
6        0.085488000      2.381570000      2.324067000
1       -0.993482000      2.487890000      2.395039000
6        1.088258000      3.053996000      3.053801000
1        0.958272000      3.802900000      3.827852000
6        2.282622000      2.559609000      2.569673000
1        3.307678000      2.791862000      2.838615000
1        4.745826000      1.554902000      1.502056000
6       -0.085172000     -2.380664000      2.324942000
1        0.993810000     -2.486889000      2.395877000
6       -1.087847000     -3.052893000      3.054988000
1       -0.957758000     -3.801513000      3.829297000
6       -2.282277000     -2.558760000      2.570763000
1       -3.307298000     -2.790985000      2.839859000
1       -4.745621000     -1.554551000      1.503003000
1       -5.988576000     -0.000076000      0.000223000
1        5.988576000     -0.000143000     -0.000303000

 [FeII(bppCH3)2]2+ BP86 HS
26       0.000000000      0.000105000     -0.003050000
7        2.128794000     -0.003860000     -0.002193000
7        0.623198000      1.522139000     -1.450089000
6        2.817410000      0.823278000     -0.806124000
6        4.208299000      0.869710000     -0.832828000
1        4.739335000      1.560707000     -1.486534000
6        4.926677000      0.003999000      0.011821000
7        1.983747000      1.632611000     -1.605611000
6        2.293950000      2.549935000     -2.574485000
1        3.320183000      2.776979000     -2.842935000
6        1.101855000      3.046934000     -3.062824000
1        0.975930000      3.793272000     -3.839943000
6        0.096017000      2.380355000     -2.332471000
1       -0.982569000      2.489010000     -2.404908000
6        4.204669000     -0.863185000      0.851929000
6        2.813936000     -0.826434000      0.809437000
7        1.976780000     -1.635400000      1.605647000
7        0.616837000     -1.522721000      1.446361000
7       -2.128794000      0.003816000     -0.002381000
6       -2.814119000      0.826359000      0.809197000
6       -4.204799000      0.862959000      0.851584000
1       -4.733356000      1.543363000      1.518311000
6       -4.926677000     -0.004358000      0.011386000
6       -4.208168000     -0.869958000     -0.833149000
6       -2.817227000     -0.823392000     -0.806325000
7       -1.983460000     -1.632668000     -1.605729000
7       -0.622928000     -1.522076000     -1.450120000
7       -0.617107000      1.522881000      1.446231000
7       -1.977066000      1.635437000      1.605435000
6       -2.283292000      2.555439000      2.573035000
1       -3.308457000      2.785469000      2.843000000
6       -1.089171000      3.051820000      3.057001000
1       -0.960046000      3.799914000      3.831905000
6       -0.086302000      2.382229000      2.325322000
1        0.992631000      2.489560000      2.394618000
6       -0.095624000     -2.380250000     -2.332463000
1        0.982976000     -2.488821000     -2.404829000
6       -1.101361000     -3.046934000     -3.062870000
1       -0.975319000     -3.793277000     -3.839965000
6       -2.293527000     -2.550030000     -2.574623000
1       -3.319724000     -2.777165000     -2.843133000
1       -4.739080000     -1.561012000     -1.486884000
6        0.085908000     -2.381958000      2.325479000
1       -0.993038000     -2.489188000      2.394722000
6        1.088676000     -3.051593000      3.057269000
1        0.959433000     -3.799619000      3.832218000
6        2.282870000     -2.555375000      2.573328000
1        3.307998000     -2.785487000      2.843360000
1        4.733100000     -1.543625000      1.518706000
6        6.427211000     -0.010925000     -0.000079000
1        6.839686000      0.968502000     -0.275073000
1        6.837075000     -0.308047000      0.973994000
1        6.789334000     -0.739935000     -0.744358000
6       -6.427211000      0.010652000     -0.000359000
1       -6.839899000     -0.964992000     -0.287932000
1       -6.836843000      0.295194000      0.977637000
1       -6.789354000      0.749685000     -0.734673000

 [FeII(bppCOOH)2]2+ BP86 HS
26       0.000000000      0.000035000     -0.002411000
7       -2.129209000     -0.006568000     -0.001280000
7       -0.607622000     -1.523467000     -1.447909000
6       -2.806666000     -0.840501000     -0.810922000
6       -4.196676000     -0.888088000     -0.849541000
1       -4.758461000     -1.561553000     -1.496254000
6       -4.897036000     -0.017273000     -0.005190000
7       -1.967593000     -1.646173000     -1.603049000
6       -2.271866000     -2.572384000     -2.566535000
1       -3.297226000     -2.809054000     -2.831457000
6       -1.075736000     -3.062134000     -3.051317000
1       -0.943687000     -3.812242000     -3.823866000
6       -0.074430000     -2.383445000     -2.325438000
1        1.004848000     -2.484897000     -2.398980000
6       -4.208255000      0.860650000      0.842442000
6       -2.814557000      0.821505000      0.805410000
7       -1.981934000      1.634013000      1.598611000
7       -0.620948000      1.520824000      1.444560000
7        2.129209000      0.006580000     -0.001250000
6        2.814524000     -0.821520000      0.805439000
6        4.208221000     -0.860708000      0.842483000
1        4.755511000     -1.538100000      1.494750000
6        4.897036000      0.017202000     -0.005136000
6        4.196710000      0.888047000     -0.849484000
6        2.806698000      0.840502000     -0.810877000
7        1.967657000      1.646211000     -1.603000000
7        0.607681000      1.523553000     -1.447864000
7        0.620889000     -1.520767000      1.444574000
7        1.981870000     -1.634006000      1.598628000
6        2.292347000     -2.560092000      2.560318000
1        3.318871000     -2.791027000      2.825098000
6        1.100075000     -3.059209000      3.044798000
1        0.973402000     -3.812013000      3.815622000
6        0.093950000     -2.386017000      2.320379000
1       -0.984571000     -2.495629000      2.393362000
6        0.074522000      2.383563000     -2.325382000
1       -1.004752000      2.485058000     -2.398924000
6        1.075855000      3.062236000     -3.051240000
1        0.943836000      3.812366000     -3.823771000
6        2.271966000      2.572423000     -2.566474000
1        3.297335000      2.809057000     -2.831392000
1        4.758521000      1.561502000     -1.496184000
6       -0.094043000      2.386089000      2.320370000
1        0.984474000      2.495740000      2.393356000
6       -1.100194000      3.059249000      3.044782000
1       -0.973552000      3.812061000      3.815604000
6       -2.292447000      2.560081000      2.560306000
1       -3.318981000      2.790976000      2.825086000
1       -4.755572000      1.538020000      1.494710000
6       -6.405225000     -0.078523000     -0.060588000
8       -7.000897000     -0.839479000     -0.790572000
8       -6.973919000      0.803660000      0.788809000
1       -7.949100000      0.714892000      0.705456000
6        6.405228000      0.078408000     -0.060519000
8        7.000929000      0.839319000     -0.790525000
8        6.973889000     -0.803838000      0.788835000
1        7.949073000     -0.715128000      0.705461000

 [FeII(bppNH2)2]2+ BP86 HS
26       0.000000000      0.000052000      0.000012000
7       -2.120726000      0.000008000      0.000053000
7       -0.622601000      1.454515000     -1.521409000
6       -2.817270000      0.812603000     -0.817533000
6       -4.199141000      0.854386000     -0.869575000
1       -4.724543000      1.516963000     -1.555707000
6       -4.928113000     -0.000107000      0.000045000
7       -1.982014000      1.618615000     -1.623666000
6       -2.290423000      2.597102000     -2.530174000
1       -3.315550000      2.874689000     -2.750220000
6       -1.098066000      3.083474000     -3.029003000
1       -0.971550000      3.866636000     -3.768822000
6       -0.093740000      2.341311000     -2.373204000
1        0.984905000      2.407546000     -2.484554000
6       -4.199076000     -0.854540000      0.869670000
6       -2.817208000     -0.812642000      0.817637000
7       -1.981891000     -1.618578000      1.623784000
7       -0.622490000     -1.454389000      1.521514000
7        2.120726000     -0.000010000     -0.000058000
6        2.817191000     -0.812666000     -0.817651000
6        4.199058000     -0.854572000     -0.869704000
1        4.724395000     -1.517198000     -1.555837000
6        4.928113000     -0.000142000     -0.000091000
6        4.199159000      0.854355000      0.869540000
6        2.817287000      0.812579000      0.817519000
7        1.982048000      1.618595000      1.623666000
7        0.622633000      1.454496000      1.521436000
7        0.622459000     -1.454410000     -1.521485000
7        1.981857000     -1.618601000     -1.623782000
6        2.290177000     -2.597063000     -2.530347000
1        3.315279000     -2.874706000     -2.750436000
6        1.097773000     -3.083332000     -3.029166000
1        0.971186000     -3.866453000     -3.769016000
6        0.093515000     -2.341124000     -2.373314000
1       -0.985137000     -2.407280000     -2.484640000
6        0.093790000      2.341291000      2.373244000
1       -0.984853000      2.407527000      2.484616000
6        1.098130000      3.083451000      3.029025000
1        0.971631000      3.866613000      3.768847000
6        2.290477000      2.597079000      2.530171000
1        3.315609000      2.874664000      2.750197000
1        4.724575000      1.516927000      1.555665000
6       -0.093566000     -2.341102000      2.373356000
1        0.985084000     -2.407259000      2.484705000
6       -1.097838000     -3.083307000      3.029191000
1       -0.971266000     -3.866425000      3.769046000
6       -2.290230000     -2.597037000      2.530346000
1       -3.315338000     -2.874678000      2.750416000
1       -4.724428000     -1.517160000      1.555797000
7       -6.278778000     -0.000164000      0.000039000
1       -6.808220000      0.609304000     -0.613058000
1       -6.808173000     -0.609666000      0.613144000
7        6.278778000     -0.000207000     -0.000107000
1        6.808233000      0.609257000      0.612983000
1        6.808160000     -0.609714000     -0.613218000

 [FeII(bppNMe2)2]2+ BP86 HS
26       0.000000000     -0.000005000      0.000132000
7        2.115653000      0.000067000      0.000004000
7        0.623017000     -1.456292000      1.521499000
6        2.817170000     -0.812472000      0.813753000
6        4.197418000     -0.856194000      0.867800000
1        4.703086000     -1.523523000      1.559487000
6        4.942363000      0.000127000     -0.000175000
7        1.981618000     -1.621904000      1.620528000
6        2.290317000     -2.602903000      2.522881000
1        3.315512000     -2.882354000      2.739533000
6        1.098109000     -3.090042000      3.022975000
1        0.972518000     -3.875384000      3.760569000
6        0.093746000     -2.345025000      2.371384000
1       -0.984878000     -2.409614000      2.483353000
6        4.197265000      0.856432000     -0.868051000
6        2.817026000      0.812648000     -0.813824000
7        1.981326000      1.622074000     -1.620458000
7        0.622744000      1.456469000     -1.521177000
7       -2.115652000     -0.000077000     -0.000009000
6       -2.817021000     -0.812550000     -0.813949000
6       -4.197260000     -0.856329000     -0.868188000
1       -4.702787000     -1.523609000     -1.560013000
6       -4.942363000     -0.000134000     -0.000201000
6       -4.197423000      0.856072000      0.867886000
6       -2.817175000      0.812353000      0.813843000
7       -1.981628000      1.621677000      1.620733000
7       -0.623027000      1.456075000      1.521693000
7       -0.622734000     -1.456272000     -1.521379000
7       -1.981315000     -1.621867000     -1.620689000
6       -2.289841000     -2.602799000     -2.523170000
1       -3.314994000     -2.882250000     -2.740022000
6       -1.097544000     -3.089763000     -3.023225000
1       -0.971818000     -3.874946000     -3.760965000
6       -0.093300000     -2.344926000     -2.371246000
1        0.985345000     -2.409508000     -2.483011000
6       -0.093762000      2.344692000      2.371703000
1        0.984861000      2.409263000      2.483690000
6       -1.098129000      3.089612000      3.023398000
1       -0.972543000      3.874844000      3.761109000
6       -2.290333000      2.602558000      2.523212000
1       -3.315530000      2.881984000      2.739891000
1       -4.703099000      1.523311000      1.559656000
6        0.093316000      2.345239000     -2.370926000
1       -0.985328000      2.409838000     -2.482686000
6        1.097564000      3.090173000     -3.022787000
1        0.971842000      3.875467000     -3.760410000
6        2.289858000      2.603125000     -2.522809000
1        3.315013000      2.882601000     -2.739621000
1        4.702801000      1.523804000     -1.559785000
7        6.295435000      0.000115000     -0.000224000
7       -6.295435000     -0.000090000     -0.000229000
6        7.039745000      0.896410000     -0.889967000
1        8.111225000      0.752357000     -0.723493000
1        6.826795000      0.677577000     -1.948458000
1        6.802053000      1.951832000     -0.683203000
6        7.039708000     -0.896218000      0.889505000
1        6.801920000     -1.951622000      0.682762000
1        8.111195000     -0.752251000      0.723002000
1        6.826795000     -0.677356000      1.947998000
6       -7.039811000     -0.896244000     -0.890061000
1       -8.111279000     -0.752169000     -0.723528000
1       -6.826896000     -0.677285000     -1.948533000
1       -6.802157000     -1.951702000     -0.683439000
6       -7.039641000      0.896161000      0.889636000
1       -6.801808000      1.951580000      0.683021000
1       -8.111140000      0.752265000      0.723147000
1       -6.826703000      0.677153000      1.948094000

 [FeII(bppNO2)2]2+ BP86 HS
26       0.000000000      0.000019000     -0.000007000
7       -2.132722000      0.000006000     -0.000008000
7       -0.615029000     -1.522287000     -1.445200000
6       -2.810669000     -0.833746000     -0.809517000
6       -4.204452000     -0.879903000     -0.850292000
1       -4.776609000     -1.547916000     -1.492037000
6       -4.867001000     -0.000021000      0.000000000
7       -1.976677000     -1.641872000     -1.599615000
6       -2.283788000     -2.571374000     -2.561073000
1       -3.309374000     -2.807615000     -2.826027000
6       -1.089665000     -3.065117000     -3.044125000
1       -0.959341000     -3.818163000     -3.814284000
6       -0.085814000     -2.386674000     -2.320207000
1        0.993011000     -2.492945000     -2.394720000
6       -4.204464000      0.879875000      0.850287000
6       -2.810681000      0.833745000      0.809503000
7       -1.976700000      1.641889000      1.599595000
7       -0.615050000      1.522333000      1.445169000
7        2.132722000      0.000000000      0.000007000
6        2.810664000     -0.833760000      0.809512000
6        4.204446000     -0.879914000      0.850302000
1        4.776601000     -1.547931000      1.492045000
6        4.867002000     -0.000020000      0.000026000
6        4.204471000      0.879883000     -0.850260000
6        2.810688000      0.833750000     -0.809488000
7        1.976712000      1.641901000     -1.599578000
7        0.615060000      1.522345000     -1.445167000
7        0.615016000     -1.522313000      1.445169000
7        1.976665000     -1.641896000      1.599592000
6        2.283767000     -2.571410000      2.561041000
1        3.309350000     -2.807650000      2.826003000
6        1.089640000     -3.065169000      3.044069000
1        0.959311000     -3.818231000      3.814213000
6        0.085794000     -2.386716000      2.320156000
1       -0.993032000     -2.492991000      2.394658000
6        0.085862000      2.386755000     -2.320161000
1       -0.992961000      2.493053000     -2.394672000
6        1.089728000      3.065200000     -3.044055000
1        0.959421000      3.818271000     -3.814192000
6        2.283841000      2.571404000     -2.561028000
1        3.309431000      2.807623000     -2.825982000
1        4.776645000      1.547890000     -1.491994000
6       -0.085847000      2.386739000      2.320164000
1        0.992976000      2.493034000      2.394667000
6       -1.089707000      3.065168000      3.044082000
1       -0.959393000      3.818226000      3.814232000
6       -2.283823000      2.571390000      2.561049000
1       -3.309411000      2.807610000      2.826011000
1       -4.776631000      1.547876000      1.492035000
7       -6.374844000     -0.000037000      0.000005000
8       -6.916832000      0.795447000      0.759659000
8       -6.916820000     -0.795513000     -0.759665000
7        6.374838000     -0.000029000      0.000039000
8        6.916823000     -0.795546000      0.759672000
8        6.916846000      0.795434000     -0.759633000

 [FeII(bpppz)2]2+ BP86 HS
26       0.000000000      0.010833000     -0.000002000
7       -2.121005000      0.021023000      0.030288000
7       -0.640117000     -1.497248000     -1.449786000
6       -2.825063000     -0.798792000     -0.773971000
6       -4.207992000     -0.847350000     -0.801878000
1       -4.774713000     -1.515708000     -1.445610000
6       -4.909143000      0.024738000      0.058515000
7       -2.002183000     -1.607856000     -1.585962000
6       -2.327306000     -2.525809000     -2.548098000
1       -3.358314000     -2.751733000     -2.799255000
6       -1.142056000     -3.024399000     -3.052562000
1       -1.027846000     -3.772438000     -3.829782000
6       -0.125533000     -2.357008000     -2.338383000
1        0.951965000     -2.465570000     -2.425523000
6       -4.189236000      0.896107000      0.903546000
6       -2.802469000      0.843021000      0.846796000
7       -1.957964000      1.649859000      1.639366000
7       -0.600707000      1.545727000      1.455959000
7        2.121005000      0.021024000     -0.030289000
6        2.825061000     -0.798878000      0.773884000
6        4.207990000     -0.847439000      0.801789000
1        4.774710000     -1.515866000      1.445450000
6        4.909143000      0.024743000     -0.058507000
6        4.189238000      0.896203000     -0.903446000
6        2.802470000      0.843111000     -0.846705000
7        1.957968000      1.650036000     -1.639188000
7        0.600711000      1.545885000     -1.455794000
7        0.640114000     -1.497410000      1.449616000
7        2.002180000     -1.608032000      1.585783000
6        2.327301000     -2.526092000      2.547818000
1        3.358308000     -2.752043000      2.798952000
6        1.142050000     -3.024739000      3.052224000
1        1.027839000     -3.772865000      3.829360000
6        0.125528000     -2.357270000      2.338116000
1       -0.951970000     -2.465843000      2.425241000
6        0.058745000      2.397223000     -2.334993000
1       -1.020806000      2.507747000     -2.386901000
6        1.051877000      3.054307000     -3.091483000
1        0.912889000      3.793746000     -3.872914000
6        2.251536000      2.557594000     -2.622311000
1        3.272108000      2.779341000     -2.914852000
1        4.697690000      1.587182000     -1.570542000
6       -0.058740000      2.396969000      2.335250000
1        1.020811000      2.507486000      2.387169000
6       -1.051871000      3.053972000      3.091812000
1       -0.912881000      3.793327000      3.873323000
6       -2.251531000      2.557311000      2.622587000
1       -3.272102000      2.779027000      2.915153000
1       -4.697686000      1.587014000      1.570718000
7       -6.295601000      0.002247000      0.048248000
7       -6.941253000     -0.861584000     -0.809067000
6       -8.230412000     -0.650052000     -0.586646000
6       -8.449997000      0.346541000      0.411089000
6       -7.196709000      0.744133000      0.797577000
1       -8.970051000     -1.217195000     -1.147006000
1       -9.398470000      0.714823000      0.788089000
1       -6.883800000      1.478723000      1.530970000
7        6.295601000      0.002250000     -0.048241000
6        7.196710000      0.744213000     -0.797492000
6        8.449998000      0.346589000     -0.411033000
6        8.230411000     -0.650114000      0.586592000
7        6.941251000     -0.861677000      0.808980000
1        6.883804000      1.478879000     -1.530809000
1        9.398472000      0.714917000     -0.787986000
1        8.970048000     -1.217314000      1.146896000

 [FeII(bppOH)2]2+ BP86 HS
26       0.000000000      0.008093000     -0.000002000
7       -2.128363000     -0.000447000      0.002128000
7       -0.619810000     -1.523122000      1.448016000
6       -2.815208000     -0.823803000      0.811918000
6       -4.204275000     -0.876372000      0.852300000
1       -4.735289000     -1.562764000      1.511196000
6       -4.908065000     -0.004113000     -0.002155000
7       -1.980013000     -1.629226000      1.612917000
6       -2.286118000     -2.539370000      2.590854000
1       -3.310396000     -2.763462000      2.868843000
6       -1.092674000     -3.035050000      3.075233000
1       -0.963270000     -3.775814000      3.857138000
6       -0.089809000     -2.375430000      2.333206000
1        0.988966000     -2.485815000      2.400139000
6       -4.202961000      0.869037000     -0.854845000
6       -2.818981000      0.821454000     -0.811533000
7       -1.984526000      1.629253000     -1.611347000
7       -0.623949000      1.519727000     -1.454011000
7        2.128363000     -0.000443000     -0.002127000
6        2.818978000      0.821459000      0.811535000
6        4.202958000      0.869042000      0.854852000
1        4.757088000      1.541438000      1.506930000
6        4.908065000     -0.004108000      0.002164000
6        4.204278000     -0.876367000     -0.852293000
6        2.815211000     -0.823799000     -0.811915000
7        1.980019000     -1.629222000     -1.612917000
7        0.619815000     -1.523120000     -1.448019000
7        0.623943000      1.519730000      1.454007000
7        1.984520000      1.629258000      1.611346000
6        2.294623000      2.546704000      2.580033000
1        3.320862000      2.773374000      2.849241000
6        1.102472000      3.044989000      3.066485000
1        0.976386000      3.792084000      3.842867000
6        0.096820000      2.378698000      2.335360000
1       -0.981766000      2.488350000      2.406460000
6        0.089817000     -2.375427000     -2.333212000
1       -0.988958000     -2.485812000     -2.400148000
6        1.092685000     -3.035045000     -3.075237000
1        0.963283000     -3.775808000     -3.857144000
6        2.286128000     -2.539364000     -2.590854000
1        3.310406000     -2.763455000     -2.868842000
1        4.735295000     -1.562760000     -1.511187000
6       -0.096828000      2.378693000     -2.335368000
1        0.981757000      2.488345000     -2.406471000
6       -1.102483000      3.044981000     -3.066492000
1       -0.976399000      3.792075000     -3.842876000
6       -2.294632000      2.546697000     -2.580035000
1       -3.320872000      2.773365000     -2.849241000
1       -4.757093000      1.541432000     -1.506921000
8       -6.244986000      0.055529000     -0.065237000
1       -6.669397000     -0.570722000      0.553129000
8        6.244986000      0.055535000      0.065250000
1        6.669399000     -0.570716000     -0.553114000

 [FeII(bppOMe)2]2+ BP86 HS
26       0.000000000      0.064327000     -0.000001000
7       -2.123916000      0.050371000     -0.092711000
7       -0.680864000     -1.470378000      1.418338000
6       -2.846727000     -0.772545000      0.683391000
6       -4.236959000     -0.833022000      0.664808000
1       -4.783386000     -1.523425000      1.301826000
6       -4.908331000      0.036967000     -0.221485000
7       -2.046479000     -1.576595000      1.522916000
6       -2.395208000     -2.484176000      2.488407000
1       -3.430782000     -2.707541000      2.720843000
6       -1.224124000     -2.978062000      3.026888000
1       -1.129340000     -3.716691000      3.815688000
6       -0.189729000     -2.319872000      2.328316000
1        0.885165000     -2.428970000      2.442575000
6       -4.159106000      0.912212000     -1.043039000
6       -2.781431000      0.869776000     -0.938445000
7       -1.911735000      1.679763000     -1.701081000
7       -0.560180000      1.571783000     -1.483206000
7        2.123916000      0.050365000      0.092716000
6        2.781425000      0.869653000      0.938568000
6        4.159099000      0.912075000      1.043177000
1        4.685378000      1.581898000      1.720583000
6        4.908330000      0.036945000      0.221506000
6        4.236964000     -0.832922000     -0.664912000
6        2.846732000     -0.772444000     -0.683496000
7        2.046490000     -1.576376000     -1.523138000
7        0.680875000     -1.470173000     -1.418555000
7        0.560170000      1.571581000      1.483416000
7        1.911723000      1.679533000      1.701311000
6        2.179083000      2.596286000      2.681949000
1        3.192649000      2.821299000      2.996530000
6        0.966639000      3.096923000      3.114613000
1        0.807180000      3.844531000      3.884270000
6       -0.005724000      2.431564000      2.339899000
1       -1.086342000      2.541565000      2.362075000
6        0.189745000     -2.319539000     -2.328656000
1       -0.885147000     -2.428620000     -2.442938000
6        1.224145000     -2.977629000     -3.027315000
1        1.129366000     -3.716146000     -3.816221000
6        2.395226000     -2.483820000     -2.488756000
1        3.430801000     -2.707152000     -2.721217000
1        4.783396000     -1.523236000     -1.302022000
6        0.005708000      2.431885000     -2.339574000
1        1.086326000      2.541890000     -2.361739000
6       -0.966659000      3.097348000     -3.114193000
1       -0.807205000      3.845061000     -3.883748000
6       -2.179100000      2.596650000     -2.681592000
1       -3.192668000      2.821705000     -2.996137000
1       -4.685390000      1.582130000     -1.720348000
8       -6.231465000      0.110198000     -0.360859000
8        6.231463000      0.110157000      0.360900000
6       -7.086820000     -0.741228000      0.440702000
1       -6.948363000     -0.527830000      1.510733000
1       -8.106537000     -0.483484000      0.140207000
1       -6.890313000     -1.800820000      0.220791000
6        7.086824000     -0.741158000     -0.440774000
1        6.948373000     -0.527612000     -1.510776000
1        8.106539000     -0.483454000     -0.140237000
1        6.890317000     -1.800780000     -0.221010000

 [FeII(bppF)2]2+ BP86 HS
26       0.000000000      0.000039000      0.000010000
7       -2.134685000      0.000004000      0.000029000
7       -0.620088000      1.522005000     -1.448041000
6       -2.816003000      0.828024000     -0.811883000
6       -4.206767000      0.878152000     -0.855110000
1       -4.767857000      1.549668000     -1.502007000
6       -4.878359000     -0.000057000      0.000034000
7       -1.981291000      1.634424000     -1.607142000
6       -2.288911000      2.554577000     -2.576323000
1       -3.314186000      2.784408000     -2.847000000
6       -1.095649000      3.050002000     -3.060325000
1       -0.966537000      3.797427000     -3.836021000
6       -0.091594000      2.380991000     -2.328064000
1        0.987131000      2.490012000     -2.399155000
6       -4.206724000     -0.878234000      0.855177000
6       -2.815963000     -0.828042000      0.811946000
7       -1.981212000     -1.634398000      1.607210000
7       -0.620014000     -1.521909000      1.448113000
7        2.134685000     -0.000017000     -0.000030000
6        2.815947000     -0.828064000     -0.811960000
6        4.206708000     -0.878259000     -0.855215000
1        4.767753000     -1.549797000     -1.502127000
6        4.878359000     -0.000085000     -0.000081000
6        4.206783000      0.878124000      0.855076000
6        2.816018000      0.827999000      0.811872000
7        1.981322000      1.634398000      1.607148000
7        0.620116000      1.521987000      1.448064000
7        0.619986000     -1.521921000     -1.448096000
7        1.981181000     -1.634417000     -1.607211000
6        2.288739000     -2.554578000     -2.576403000
1        3.313998000     -2.784467000     -2.847092000
6        1.095444000     -3.049923000     -3.060406000
1        0.966282000     -3.797328000     -3.836113000
6        0.091435000     -2.380866000     -2.328124000
1       -0.987297000     -2.489824000     -2.399207000
6        0.091638000      2.380965000      2.328105000
1       -0.987086000      2.489990000      2.399212000
6        1.095706000      3.049966000      3.060357000
1        0.966609000      3.797385000      3.836061000
6        2.288959000      2.554538000      2.576336000
1        3.314239000      2.784361000      2.847003000
1        4.767886000      1.549637000      1.501965000
6       -0.091479000     -2.380850000      2.328155000
1        0.987252000     -2.489812000      2.399253000
6       -1.095502000     -3.049901000      3.060424000
1       -0.966354000     -3.797305000      3.836134000
6       -2.288788000     -2.554548000      2.576407000
1       -3.314052000     -2.784428000      2.847086000
1       -4.767782000     -1.549772000      1.502079000
9       -6.206266000     -0.000087000      0.000036000
9        6.206267000     -0.000118000     -0.000106000

 [FeII(bppCl)2]2+ BP86 HS
26       0.000000000     -0.000052000      0.000015000
7       -2.129823000     -0.000012000      0.000026000
7       -0.619343000      1.522247000      1.448198000
6       -2.814320000      0.826985000      0.809874000
6       -4.204860000      0.875089000      0.850645000
1       -4.749443000      1.553739000      1.503813000
6       -4.897851000      0.000062000      0.000016000
7       -1.980298000      1.634909000      1.606291000
6       -2.288075000      2.555270000      2.574625000
1       -3.313416000      2.785297000      2.844625000
6       -1.094791000      3.050928000      3.059251000
1       -0.966136000      3.798675000      3.834670000
6       -0.090597000      2.381522000      2.328073000
1        0.988159000      2.489901000      2.399405000
6       -4.204901000     -0.875004000     -0.850606000
6       -2.814358000     -0.826976000     -0.809823000
7       -1.980374000     -1.634951000     -1.606227000
7       -0.619414000     -1.522371000     -1.448116000
7        2.129823000      0.000010000     -0.000021000
6        2.814303000      0.827008000     -0.809882000
6        4.204843000      0.875112000     -0.850682000
1        4.749412000      1.553762000     -1.503860000
6        4.897850000      0.000084000     -0.000067000
6        4.204919000     -0.874983000      0.850568000
6        2.814375000     -0.826955000      0.809814000
7        1.980407000     -1.634930000      1.606235000
7        0.619444000     -1.522357000      1.448144000
7        0.619313000      1.522264000     -1.448168000
7        1.980265000      1.634932000     -1.606281000
6        2.288024000      2.555307000     -2.574608000
1        3.313360000      2.785342000     -2.844621000
6        1.094730000      3.050963000     -3.059212000
1        0.966059000      3.798718000     -3.834622000
6        0.090550000      2.381547000     -2.328024000
1       -0.988207000      2.489922000     -2.399338000
6        0.090755000     -2.381675000      2.328011000
1       -0.987993000     -2.490126000      2.399341000
6        1.094994000     -3.051030000      3.059173000
1        0.966389000     -3.798801000      3.834578000
6        2.288245000     -2.555278000      2.574562000
1        3.313602000     -2.785239000      2.844560000
1        4.749546000     -1.553607000      1.503725000
6       -0.090708000     -2.381697000     -2.327965000
1        0.988042000     -2.490144000     -2.399278000
6       -1.094933000     -3.051068000     -3.059132000
1       -0.966313000     -3.798850000     -3.834524000
6       -2.288194000     -2.555311000     -2.574549000
1       -3.313545000     -2.785279000     -2.844561000
1       -4.749515000     -1.553627000     -1.503775000
17      -6.611101000      0.000109000      0.000009000
17       6.611101000      0.000131000     -0.000095000

 [FeII(bppBr)2]2+ BP86 HS
26       0.000000000      0.000065000      0.000020000
7       -2.129086000      0.000024000      0.000023000
7       -0.618865000      1.522321000     -1.448283000
6       -2.813895000      0.826829000     -0.809731000
6       -4.205071000      0.874611000     -0.850090000
1       -4.744858000      1.555318000     -1.505071000
6       -4.897741000     -0.000049000      0.000003000
7       -1.979726000      1.634857000     -1.606400000
6       -2.287453000      2.554979000     -2.574813000
1       -3.312792000      2.784832000     -2.844888000
6       -1.094120000      3.050700000     -3.059511000
1       -0.965512000      3.798337000     -3.835029000
6       -0.089964000      2.381474000     -2.328249000
1        0.988807000      2.489737000     -2.399441000
6       -4.205037000     -0.874670000      0.850108000
6       -2.813863000     -0.826813000      0.809769000
7       -1.979662000     -1.634789000      1.606459000
7       -0.618805000     -1.522173000      1.448370000
7        2.129086000      0.000006000     -0.000007000
6        2.813848000     -0.826830000     -0.809768000
6        4.205021000     -0.874685000     -0.850135000
1        4.744769000     -1.555416000     -1.505123000
6        4.897741000     -0.000064000     -0.000043000
6        4.205087000      0.874595000      0.850064000
6        2.813911000      0.826811000      0.809733000
7        1.979756000      1.634836000      1.606420000
7        0.618893000      1.522305000      1.448325000
7        0.618778000     -1.522186000     -1.448331000
7        1.979632000     -1.634807000     -1.606440000
6        2.287306000     -2.554937000     -2.574863000
1        3.312633000     -2.784850000     -2.844937000
6        1.093945000     -3.050582000     -3.059569000
1        0.965294000     -3.798205000     -3.835093000
6        0.089828000     -2.381297000     -2.328310000
1       -0.988950000     -2.489490000     -2.399509000
6        0.090008000      2.381449000      2.328310000
1       -0.988763000      2.489713000      2.399519000
6        1.094177000      3.050663000      3.059563000
1        0.965582000      3.798292000      3.835092000
6        2.287501000      2.554946000      2.574839000
1        3.312845000      2.784793000      2.844902000
1        4.744887000      1.555302000      1.505035000
6       -0.089871000     -2.381275000      2.328366000
1        0.988905000     -2.489470000      2.399583000
6       -1.094002000     -3.050549000      3.059617000
1       -0.965365000     -3.798164000      3.835152000
6       -2.287354000     -2.554907000      2.574887000
1       -3.312686000     -2.784814000      2.844947000
1       -4.744797000     -1.555403000      1.505084000
35      -6.776029000     -0.000099000     -0.000011000
35       6.776029000     -0.000111000     -0.000068000

 [FeII(bppI)2]2+ BP86 HS
26       0.000000000      0.000073000      0.000026000
7       -2.127208000      0.000035000      0.000111000
7       -0.618084000      1.521910000     -1.449009000
6       -2.813261000      0.826013000     -0.809499000
6       -4.204712000      0.873121000     -0.848746000
1       -4.736712000      1.557137000     -1.506901000
6       -4.903869000     -0.000034000      0.000198000
7       -1.978679000      1.634029000     -1.607190000
6       -2.286337000      2.553146000     -2.576123000
1       -3.311694000      2.782427000     -2.846407000
6       -1.092934000      3.048904000     -3.061256000
1       -0.964514000      3.795966000     -3.837322000
6       -0.088855000      2.380413000     -2.329543000
1        0.989949000      2.488374000     -2.400433000
6       -4.204614000     -0.873153000      0.849100000
6       -2.813169000     -0.825974000      0.809767000
7       -1.978496000     -1.633941000      1.607412000
7       -0.617917000     -1.521747000      1.449151000
7        2.127208000      0.000017000     -0.000084000
6        2.813153000     -0.826265000     -0.809476000
6        4.204598000     -0.873453000     -0.848823000
1        4.736510000     -1.557714000     -1.506796000
6        4.903869000     -0.000048000     -0.000230000
6        4.204728000      0.873392000      0.848435000
6        2.813277000      0.826269000      0.809232000
7        1.978710000      1.634555000      1.606666000
7        0.618112000      1.522391000      1.448539000
7        0.617889000     -1.522258000     -1.448580000
7        1.978465000     -1.634506000     -1.606828000
6        2.285998000     -2.553961000     -2.575480000
1        3.311321000     -2.783388000     -2.845767000
6        1.092530000     -3.049810000     -3.060360000
1        0.964009000     -3.797120000     -3.836170000
6        0.088545000     -2.381022000     -2.328790000
1       -0.990271000     -2.488946000     -2.399562000
6        0.088899000      2.381186000      2.328797000
1       -0.989903000      2.489176000      2.399665000
6        1.092991000      3.049905000      3.060285000
1        0.964585000      3.797217000      3.836112000
6        2.286385000      2.553991000      2.575291000
1        3.311747000      2.783356000      2.845485000
1        4.736741000      1.557631000      1.506348000
6       -0.088589000     -2.380202000      2.329673000
1        0.990226000     -2.488100000      2.400504000
6       -1.092587000     -3.048725000      3.061467000
1       -0.964080000     -3.795755000      3.837549000
6       -2.286046000     -2.553058000      2.576380000
1       -3.311375000     -2.782392000      2.846726000
1       -4.736539000     -1.557194000      1.507290000
53      -6.988673000     -0.000088000      0.000262000
53       6.988673000     -0.000097000     -0.000339000

 [FeII(bppSH)2]2+ BP86 HS
26       0.000000000      0.000007000     -0.003185000
7       -2.123406000     -0.002328000     -0.003552000
7       -0.619951000     -1.522509000     -1.454864000
6       -2.814649000     -0.825331000     -0.812515000
6       -4.202509000     -0.875731000     -0.850515000
1       -4.724345000     -1.564757000     -1.512120000
6       -4.918649000     -0.005923000     -0.000197000
7       -1.980222000     -1.632277000     -1.614367000
6       -2.287430000     -2.547582000     -2.586454000
1       -3.312258000     -2.775120000     -2.859484000
6       -1.094316000     -3.043509000     -3.072445000
1       -0.966169000     -3.788216000     -3.850784000
6       -0.090481000     -2.378300000     -2.337508000
1        0.988333000     -2.486745000     -2.406939000
6       -4.200065000      0.866066000      0.849001000
6       -2.814474000      0.819847000      0.808382000
7       -1.980243000      1.628023000      1.608536000
7       -0.620025000      1.520611000      1.447179000
7        2.123406000      0.002329000     -0.003546000
6        2.814466000     -0.819856000      0.808386000
6        4.200057000     -0.866085000      0.849008000
1        4.728113000     -1.551367000      1.510708000
6        4.918649000      0.005902000     -0.000185000
6        4.202517000      0.875720000     -0.850500000
6        2.814657000      0.825331000     -0.812503000
7        1.980237000      1.632288000     -1.614351000
7        0.619966000      1.522532000     -1.454849000
7        0.620011000     -1.520602000      1.447179000
7        1.980228000     -1.628028000      1.608535000
6        2.288230000     -2.542025000      2.581480000
1        3.313445000     -2.767175000      2.855477000
6        1.095244000     -3.039680000      3.066276000
1        0.967633000     -3.783879000      3.845182000
6        0.091010000     -2.376828000      2.329924000
1       -0.987696000     -2.486654000      2.398741000
6        0.090503000      2.378334000     -2.337487000
1       -0.988310000      2.486789000     -2.406917000
6        1.094345000      3.043538000     -3.072420000
1        0.966205000      3.788251000     -3.850754000
6        2.287454000      2.547597000     -2.586432000
1        3.312284000      2.775126000     -2.859460000
1        4.724359000      1.564746000     -1.512100000
6       -0.091032000      2.376839000      2.329926000
1        0.987673000      2.486675000      2.398744000
6       -1.095272000      3.039678000      3.066281000
1       -0.967669000      3.783876000      3.845189000
6       -2.288254000      2.542013000      2.581483000
1       -3.313471000      2.767153000      2.855481000
1       -4.728127000      1.551341000      1.510704000
16      -6.659962000      0.064444000      0.074344000
1       -6.901481000     -0.883938000     -0.862666000
16       6.659962000     -0.064479000      0.074358000
1        6.901489000      0.883906000     -0.862646000

 [FeII(bppSMe)2]2+ BP86 HS
26       0.000000000      0.075736000     -0.000001000
7        2.118149000      0.064120000      0.092999000
7        0.557044000      1.584336000      1.484333000
6        2.777653000      0.882709000      0.938227000
6        4.156465000      0.924652000      1.040242000
1        4.657892000      1.606146000      1.726535000
6        4.916946000      0.051874000      0.221046000
7        1.908338000      1.692391000      1.702710000
6        2.174543000      2.608214000      2.684554000
1        3.187436000      2.833747000      3.000721000
6        0.961634000      3.108021000      3.117122000
1        0.801621000      3.854764000      3.887491000
6       -0.010026000      2.443057000      2.341348000
1       -1.090730000      2.552194000      2.362928000
6        4.233743000     -0.813829000     -0.661439000
6        2.844802000     -0.757713000     -0.683711000
7        2.045092000     -1.561979000     -1.524656000
7        0.679699000     -1.456074000     -1.420856000
7       -2.118150000      0.064169000     -0.092963000
6       -2.844771000     -0.758425000      0.682973000
6       -4.233713000     -0.814511000      0.660711000
1       -4.775782000     -1.506932000      1.300071000
6       -4.916953000      0.052057000     -0.220895000
6       -4.156506000      0.925636000     -1.039269000
6       -2.777690000      0.883589000     -0.937356000
7       -1.908407000      1.694024000     -1.701076000
7       -0.557106000      1.585784000     -1.482830000
7       -0.679638000     -1.457520000      1.419334000
7       -2.045026000     -1.563526000      1.523085000
6       -2.394104000     -2.471529000      2.487603000
1       -3.429876000     -2.694444000      2.719259000
6       -1.223201000     -2.966222000      3.026300000
1       -1.128920000     -3.705417000      3.814611000
6       -0.188485000     -2.307729000      2.328832000
1        0.886397000     -2.416581000      2.443310000
6        0.009932000      2.445333000     -2.339035000
1        1.090635000      2.554511000     -2.360528000
6       -0.961754000      3.111022000     -3.114153000
1       -0.801769000      3.858503000     -3.883811000
6       -2.174646000      2.610780000     -2.682040000
1       -3.187549000      2.836595000     -2.997974000
1       -4.657963000      1.607809000     -1.724866000
6        0.188584000     -2.305369000     -2.331228000
1       -0.886295000     -2.414106000     -2.445858000
6        1.223328000     -2.963162000     -3.029315000
1        1.129079000     -3.701564000     -3.818372000
6        2.394209000     -2.469013000     -2.490071000
1        3.429991000     -2.691694000     -2.721908000
1        4.775839000     -1.505627000     -1.301451000
16       6.642476000      0.143667000      0.398058000
16      -6.642491000      0.144024000     -0.397743000
6        7.296020000     -1.071371000     -0.777249000
1        6.975332000     -2.089465000     -0.521696000
1        7.034406000     -0.810131000     -1.810645000
1        8.385973000     -1.006650000     -0.662794000
6       -7.295985000     -1.072180000      0.776386000
1       -6.975414000     -2.090035000      0.519740000
1       -7.034221000     -0.812029000      1.810019000
1       -8.385948000     -1.007253000      0.662133000

 [FeII(bppSOMe)2]2+ BP86 HS
26       0.000001000      0.056162000      0.000036000
7       -2.127804000      0.041502000      0.089261000
7       -0.566930000      1.507069000      1.542440000
6       -2.785501000      0.834800000      0.955047000
6       -4.174072000      0.834977000      1.080602000
1       -4.681492000      1.460642000      1.814985000
6       -4.884162000     -0.030358000      0.238499000
7       -1.922421000      1.646314000      1.719970000
6       -2.198176000      2.606814000      2.657369000
1       -3.214644000      2.862040000      2.937467000
6       -0.988986000      3.106378000      3.098143000
1       -0.835477000      3.880866000      3.842089000
6       -0.008766000      2.390882000      2.379160000
1        1.072921000      2.474709000      2.436327000
6       -4.223265000     -0.868235000     -0.661659000
6       -2.833779000     -0.789788000     -0.697909000
7       -2.025454000     -1.570295000     -1.545145000
7       -0.663400000     -1.392534000     -1.498813000
7        2.127802000      0.041518000     -0.089260000
6        2.785459000      0.834634000     -0.955244000
6        4.174025000      0.834802000     -1.080848000
1        4.681411000      1.460314000     -1.815385000
6        4.884157000     -0.030339000     -0.238579000
6        4.223303000     -0.868023000      0.661789000
6        2.833817000     -0.789585000      0.698072000
7        2.025533000     -1.569908000      1.545517000
7        0.663476000     -1.392162000      1.499208000
7        0.566859000      1.506760000     -1.542691000
7        1.922341000      1.645972000     -1.720312000
6        2.198050000      2.606270000     -2.657931000
1        3.214505000      2.861440000     -2.938129000
6        0.988839000      3.105732000     -3.098761000
1        0.835293000      3.880057000     -3.842868000
6        0.008654000      2.390388000     -2.379578000
1       -1.073036000      2.474199000     -2.436716000
6        0.164764000     -2.269468000      2.379429000
1       -0.908439000     -2.327725000      2.538891000
6        1.190329000     -3.017127000      2.996180000
1        1.087273000     -3.794431000      3.745882000
6        2.365224000     -2.546843000      2.445088000
1        3.398095000     -2.829794000      2.620638000
1        4.817646000     -1.549774000      1.275343000
6       -0.164644000     -2.270039000     -2.378812000
1        0.908566000     -2.328330000     -2.538211000
6       -1.190178000     -3.017843000     -2.995438000
1       -1.087085000     -3.795319000     -3.744958000
6       -2.365101000     -2.547438000     -2.444508000
1       -3.397962000     -2.830434000     -2.620039000
1       -4.817576000     -1.550137000     -1.275075000
16       6.698121000     -0.320676000     -0.375988000
8        6.998238000     -1.401915000      0.607140000
16      -6.698126000     -0.320691000      0.375916000
8       -6.998226000     -1.402008000     -0.607132000
6        7.229670000      1.272039000      0.359912000
1        6.835121000      1.354376000      1.380092000
1        8.326612000      1.224169000      0.373722000
1        6.902452000      2.105353000     -0.276774000
6       -7.229670000      1.271962000     -0.360123000
1       -8.326611000      1.224088000     -0.373942000
1       -6.902460000      2.105329000      0.276498000
1       -6.835109000      1.354215000     -1.380305000

 [FeII(bppSOOMe)2]2+ BP86 HS
26       0.000000000      0.224091000     -0.000017000
7       -2.128557000      0.114139000     -0.088644000
7       -0.749677000      1.746195000      1.375376000
6       -2.879591000      0.888364000      0.713946000
6       -4.272194000      0.809083000      0.751393000
1       -4.882413000      1.400958000      1.433275000
6       -4.871547000     -0.128325000     -0.092337000
7       -2.117484000      1.758897000      1.514692000
6       -2.506345000      2.661890000      2.470356000
1       -3.550082000      2.816120000      2.724019000
6       -1.359568000      3.248762000      2.965688000
1       -1.297541000      4.010660000      3.735515000
6       -0.298262000      2.650324000      2.254014000
1        0.768359000      2.839669000      2.337587000
6       -4.114837000     -0.946068000     -0.933807000
6       -2.729891000     -0.777607000     -0.895372000
7       -1.823464000     -1.524634000     -1.669624000
7       -0.477931000     -1.300788000     -1.498972000
7        2.128557000      0.114129000      0.088636000
6        2.879604000      0.888382000     -0.713916000
6        4.272207000      0.809100000     -0.751346000
1        4.882437000      1.400997000     -1.433198000
6        4.871546000     -0.128339000      0.092359000
6        4.114823000     -0.946112000      0.933788000
6        2.729878000     -0.777647000      0.895339000
7        1.823439000     -1.524702000      1.669550000
7        0.477909000     -1.300851000      1.498886000
7        0.749700000      1.746233000     -1.375351000
7        2.117509000      1.758944000     -1.514642000
6        2.506384000      2.661970000     -2.470268000
1        3.550125000      2.816210000     -2.723909000
6        1.359615000      3.248872000     -2.965585000
1        1.297601000      4.010808000     -3.735376000
6        0.298298000      2.650394000     -2.253963000
1       -0.768322000      2.839740000     -2.337547000
6       -0.127838000     -2.125283000      2.363018000
1       -1.212508000     -2.148251000      2.423688000
6        0.811368000     -2.881566000      3.095687000
1        0.613996000     -3.625306000      3.860474000
6        2.046051000     -2.478255000      2.629327000
1        3.047224000     -2.793531000      2.904488000
1        4.602869000     -1.707547000      1.541819000
6        0.127802000     -2.125185000     -2.363147000
1        1.212472000     -2.148150000     -2.423835000
6       -0.811414000     -2.881448000     -3.095823000
1       -0.614054000     -3.625165000     -3.860636000
6       -2.046091000     -2.478146000     -2.629437000
1       -3.047268000     -2.793410000     -2.904597000
1       -4.602894000     -1.707479000     -1.541860000
16       6.679470000     -0.434555000     -0.059714000
8        6.860259000     -1.813425000      0.359228000
8        7.026117000      0.033140000     -1.390441000
6        7.432041000      0.646177000      1.151769000
1        7.088435000      0.372553000      2.156572000
1        8.512640000      0.461868000      1.060038000
1        7.207127000      1.691052000      0.906364000
16      -6.679469000     -0.434544000      0.059748000
8       -6.860267000     -1.813395000     -0.359250000
8       -7.026096000      0.033094000      1.390501000
6       -7.432055000      0.646242000     -1.151677000
1       -8.512654000      0.461927000     -1.059941000
1       -7.207140000      1.691106000     -0.906228000
1       -7.088461000      0.372663000     -2.156496000

 [FeII(bppcis-CH=CHPh)2]2+ BP86 HS
26      -0.000056000      0.761420000      0.000016000
7       -2.084863000      0.774383000     -0.350241000
7       -0.348304000      2.225687000     -1.598271000
6       -2.633153000      1.612017000     -1.248684000
6       -3.998447000      1.693033000     -1.478965000
1       -4.407225000      2.388271000     -2.211249000
6       -4.873659000      0.852420000     -0.745759000
7       -1.670947000      2.397883000     -1.921859000
6       -1.819980000      3.365360000     -2.878418000
1       -2.793812000      3.642320000     -3.267535000
6       -0.557651000      3.837043000     -3.182739000
1       -0.305741000      4.608235000     -3.902738000
6        0.320371000      3.097486000     -2.363823000
1        1.403338000      3.154992000     -2.299245000
6       -4.291745000     -0.015833000      0.211579000
6       -2.915115000     -0.012560000      0.363032000
7       -2.226449000     -0.826426000      1.291929000
7       -0.866611000     -0.680768000      1.404090000
7        2.084755000      0.774366000      0.350251000
6        2.915019000     -0.012416000     -0.363186000
6        4.291652000     -0.015685000     -0.211749000
1        4.924219000     -0.651113000     -0.827345000
6        4.873557000      0.852388000      0.745759000
6        3.998331000      1.692848000      1.479123000
6        2.633035000      1.611840000      1.248848000
7        1.670818000      2.397549000      1.922189000
7        0.348174000      2.225376000      1.598591000
7        0.866519000     -0.680481000     -1.404345000
7        2.226363000     -0.826118000     -1.292233000
6        2.688229000     -1.794018000     -2.141566000
1        3.739791000     -2.055609000     -2.193139000
6        1.595331000     -2.292567000     -2.825173000
1        1.598128000     -3.071974000     -3.579531000
6        0.489981000     -1.568695000     -2.333655000
1       -0.556645000     -1.647160000     -2.613973000
6       -0.320513000      3.097006000      2.364325000
1       -1.403484000      3.154491000      2.299777000
6        0.557501000      3.836431000      3.183368000
1        0.305580000      4.607475000      3.903522000
6        1.819838000      3.364846000      2.878933000
1        2.793669000      3.641760000      3.268086000
1        4.407100000      2.387960000      2.211533000
6       -0.490060000     -1.569151000      2.333234000
1        0.556564000     -1.647638000      2.613554000
6       -1.595395000     -2.293153000      2.824594000
1       -1.598180000     -3.072707000      3.578801000
6       -2.688298000     -1.794506000      2.141066000
1       -3.739852000     -2.056139000      2.192572000
1       -4.924307000     -0.651408000      0.827032000
6       -6.306601000      1.011011000     -0.938363000
1       -6.579477000      1.970647000     -1.387945000
6       -7.353391000      0.204607000     -0.600726000
1       -8.338634000      0.671381000     -0.712591000
6        6.306497000      1.011011000      0.938377000
1        6.579321000      1.970632000      1.388022000
6        7.353352000      0.204708000      0.600685000
1        8.338546000      0.671590000      0.712523000
6        7.409366000     -1.182781000      0.146648000
6        8.466965000     -1.568846000     -0.707174000
6        6.511245000     -2.176904000      0.595449000
6        8.584862000     -2.886245000     -1.147934000
6        6.648280000     -3.498326000      0.175232000
6        7.676035000     -3.854854000     -0.708807000
1        9.194543000     -0.820520000     -1.029601000
1        5.740868000     -1.917059000      1.324248000
1        9.401078000     -3.163873000     -1.816574000
1        5.971756000     -4.264044000      0.559606000
1        7.785183000     -4.892111000     -1.029863000
6       -7.409236000     -1.182889000     -0.146698000
6       -8.466874000     -1.569144000      0.706989000
6       -6.510847000     -2.176836000     -0.595348000
6       -8.584581000     -2.886562000      1.147740000
6       -6.647687000     -3.498281000     -0.175139000
6       -7.675506000     -3.855000000      0.708749000
1       -9.194638000     -0.820953000      1.029312000
1       -5.740397000     -1.916840000     -1.324018000
1       -9.400837000     -3.164341000      1.816269000
1       -5.970951000     -4.263870000     -0.559397000
1       -7.784498000     -4.892275000      1.029801000

 [FeII(bppcis-CH=CH(C6H4CN-4)2]2+ BP86 HS
26       0.000009000      1.175662000     -0.000001000
7        2.086299000      1.184822000      0.366110000
7        0.352580000      2.707579000      1.532746000
6        2.629381000      2.032711000      1.257502000
6        3.995174000      2.115680000      1.492823000
1        4.402375000      2.830154000      2.207248000
6        4.868312000      1.253486000      0.786020000
7        1.665898000      2.827704000      1.914876000
6        1.800884000      3.739114000      2.927951000
1        2.765177000      3.969653000      3.367941000
6        0.539037000      4.222901000      3.212569000
1        0.277665000      4.961243000      3.963054000
6       -0.323753000      3.554095000      2.319424000
1       -1.400128000      3.652823000      2.209938000
6        4.291932000      0.370226000     -0.159533000
6        2.916391000      0.383352000     -0.329849000
7        2.231333000     -0.434930000     -1.256405000
7        0.864490000     -0.330823000     -1.332108000
7       -2.086280000      1.184824000     -0.366111000
6       -2.916376000      0.383372000      0.329865000
6       -4.291917000      0.370249000      0.159549000
1       -4.925276000     -0.284985000      0.752752000
6       -4.868294000      1.253492000     -0.786022000
6       -3.995151000      2.115669000     -1.492842000
6       -2.629358000      2.032698000     -1.257519000
7       -1.665872000      2.827673000     -1.914910000
7       -0.352555000      2.707549000     -1.532779000
7       -0.864478000     -0.330792000      1.332138000
7       -2.231322000     -0.434894000      1.256437000
6       -2.703262000     -1.354875000      2.153009000
1       -3.760700000     -1.580018000      2.240703000
6       -1.611909000     -1.860905000      2.832662000
1       -1.622142000     -2.612338000      3.614947000
6       -0.495572000     -1.195783000      2.286103000
1        0.555245000     -1.307869000      2.537831000
6        0.323782000      3.554047000     -2.319473000
1        1.400158000      3.652772000     -2.209990000
6       -0.539005000      4.222839000     -3.212632000
1       -0.277630000      4.961165000     -3.963132000
6       -1.800855000      3.739063000     -2.928003000
1       -2.765146000      3.969599000     -3.367998000
1       -4.402350000      2.830131000     -2.207280000
6        0.495580000     -1.195832000     -2.286056000
1       -0.555238000     -1.307917000     -2.537782000
6        1.611914000     -1.860970000     -2.832601000
1        1.622143000     -2.612418000     -3.614872000
6        2.703269000     -1.354931000     -2.152958000
1        3.760705000     -1.580081000     -2.240648000
1        4.925289000     -0.285024000     -0.752721000
6        6.304650000      1.400209000      0.991825000
1        6.589051000      2.378355000      1.391537000
6        7.335800000      0.553041000      0.722465000
1        8.333434000      0.993241000      0.829853000
6       -6.304631000      1.400221000     -0.991830000
1       -6.589025000      2.378367000     -1.391549000
6       -7.335789000      0.553065000     -0.722463000
1       -8.333418000      0.993278000     -0.829847000
6       -7.344953000     -0.859623000     -0.341449000
6       -8.363955000     -1.327703000      0.517255000
6       -6.423538000     -1.794622000     -0.862524000
6       -8.418164000     -2.661989000      0.906774000
6       -6.484295000     -3.134185000     -0.500517000
6       -7.470086000     -3.576232000      0.407564000
1       -9.113253000     -0.628435000      0.894161000
1       -5.683884000     -1.470847000     -1.596789000
1       -9.197453000     -3.009198000      1.585777000
1       -5.788667000     -3.857532000     -0.927639000
6        7.344944000     -0.859648000      0.341452000
6        8.363948000     -1.327748000     -0.517236000
6        6.423500000     -1.794627000      0.862512000
6        8.418136000     -2.662035000     -0.906756000
6        6.484235000     -3.134191000      0.500505000
6        7.470032000     -3.576259000     -0.407560000
1        9.113268000     -0.628495000     -0.894130000
1        5.683840000     -1.470836000      1.596764000
1        9.197430000     -3.009260000     -1.585745000
1        5.788585000     -3.857524000      0.927616000
6        7.501913000     -4.948563000     -0.806225000
7        7.500114000     -6.065573000     -1.140831000
6       -7.501984000     -4.948534000      0.806235000
7       -7.500220000     -6.065549000      1.140826000

 [FeII(bppcis-CH=CH(C6H4NO2-4)2]2+ BP86 HS
26       0.000011000      1.461040000     -0.000047000
7       -2.085166000      1.463770000     -0.379628000
7       -0.349212000      2.995280000     -1.531265000
6       -2.624788000      2.309834000     -1.274451000
6       -3.989455000      2.384798000     -1.521629000
1       -4.394875000      3.096317000     -2.240000000
6       -4.862080000      1.516608000     -0.822997000
7       -1.660341000      3.110442000     -1.922807000
6       -1.791884000      4.023524000     -2.935062000
1       -2.753906000      4.251123000     -3.381527000
6       -0.530174000      4.513259000     -3.209417000
1       -0.266457000      5.254277000     -3.956450000
6        0.329018000      3.846400000     -2.311225000
1        1.404128000      3.949710000     -2.193774000
6       -4.290146000      0.637481000      0.128083000
6       -2.915647000      0.656940000      0.309195000
7       -2.233514000     -0.159611000      1.238767000
7       -0.868118000     -0.045480000      1.327990000
7        2.085171000      1.463740000      0.379635000
6        2.915684000      0.656984000     -0.309236000
6        4.290180000      0.637535000     -0.128092000
1        4.925289000     -0.020737000     -0.715919000
6        4.862071000      1.516590000      0.823081000
6        3.989414000      2.384706000      1.521764000
6        2.624755000      2.309739000      1.274543000
7        1.660280000      3.110284000      1.922937000
7        0.349166000      2.995157000      1.531334000
7        0.868191000     -0.045373000     -1.328138000
7        2.233586000     -0.159496000     -1.238894000
6        2.706741000     -1.088475000     -2.125659000
1        3.762962000     -1.323368000     -2.201157000
6        1.618076000     -1.589793000     -2.812822000
1        1.629661000     -2.346311000     -3.590170000
6        0.501788000     -0.913044000     -2.280639000
1       -0.547393000     -1.019030000     -2.541668000
6       -0.329097000      3.846195000      2.311355000
1       -1.404203000      3.949514000      2.193874000
6        0.530062000      4.512985000      3.209629000
1        0.266317000      5.253941000      3.956714000
6        1.791781000      4.023265000      2.935288000
1        2.753785000      4.250823000      3.381812000
1        4.394803000      3.096172000      2.240204000
6       -0.501683000     -0.913214000      2.280421000
1        0.547505000     -1.019211000      2.541414000
6       -1.617944000     -1.590073000      2.812523000
1       -1.629496000     -2.346692000      3.589773000
6       -2.706638000     -1.088656000      2.125480000
1       -3.762857000     -1.323557000      2.200993000
1       -4.925226000     -0.020857000      0.715869000
6       -6.298914000      1.648292000     -1.046216000
1       -6.591861000      2.627853000     -1.436180000
6       -7.317801000      0.779005000     -0.809429000
1       -8.322336000      1.198256000     -0.933702000
6        6.298900000      1.648275000      1.046342000
1        6.591834000      2.627822000      1.436349000
6        7.317791000      0.778994000      0.809553000
1        8.322324000      1.198237000      0.933868000
6        7.300457000     -0.639813000      0.442903000
6        8.310225000     -1.135248000     -0.410965000
6        6.356735000     -1.546380000      0.974548000
6        8.338014000     -2.478021000     -0.783368000
6        6.383634000     -2.891532000      0.621155000
6        7.363547000     -3.332844000     -0.270461000
1        9.073199000     -0.455343000     -0.795487000
1        5.625797000     -1.197231000      1.705749000
1        9.102969000     -2.873474000     -1.451366000
1        5.676784000     -3.611721000      1.032607000
6       -7.300465000     -0.639814000     -0.442825000
6       -8.310206000     -1.135269000      0.411062000
6       -6.356769000     -1.546371000     -0.974534000
6       -8.337994000     -2.478055000      0.783420000
6       -6.383668000     -2.891536000     -0.621188000
6       -7.363552000     -3.332869000      0.270447000
1       -9.073160000     -0.455371000      0.795635000
1       -5.625854000     -1.197202000     -1.705749000
1       -9.102928000     -2.873525000      1.451431000
1       -5.676838000     -3.611716000     -1.032689000
7       -7.368737000     -4.768580000      0.676356000
8       -8.309907000     -5.154182000      1.366993000
8       -6.417968000     -5.457704000      0.298081000
7        7.368734000     -4.768540000     -0.676419000
8        8.309902000     -5.154116000     -1.367072000
8        6.417930000     -5.457662000     -0.298226000

 [FeII(bppCH2OH)2]2+ BP86 HS
26       0.000000000      0.058856000      0.000002000
7       -2.125141000      0.058686000     -0.107281000
7       -0.548241000      1.584155000     -1.477279000
6       -2.772776000      0.882973000     -0.949603000
6       -4.158886000      0.921387000     -1.053902000
1       -4.657841000      1.606026000     -1.739733000
6       -4.905661000      0.048542000     -0.243729000
7       -1.898339000      1.693681000     -1.704499000
6       -2.157331000      2.610639000     -2.688095000
1       -3.167960000      2.837501000     -3.010391000
6       -0.941268000      3.108635000     -3.112927000
1       -0.774986000      3.854956000     -3.882406000
6        0.024733000      2.442641000     -2.330547000
1        1.105630000      2.551130000     -2.346007000
6       -4.239651000     -0.817268000      0.633733000
6       -2.848376000     -0.768046000      0.664809000
7       -2.053399000     -1.575534000      1.503286000
7       -0.687202000     -1.461210000      1.417854000
7        2.125141000      0.058684000      0.107281000
6        2.848373000     -0.768062000     -0.664798000
6        4.239649000     -0.817283000     -0.633726000
1        4.820435000     -1.494597000     -1.256605000
6        4.905662000      0.048542000      0.243718000
6        4.158890000      0.921401000      1.053880000
6        2.772780000      0.882984000      0.949587000
7        1.898345000      1.693704000      1.704473000
7        0.548247000      1.584177000      1.477257000
7        0.687197000     -1.461237000     -1.417824000
7        2.053393000     -1.575564000     -1.503259000
6        2.411686000     -2.495942000     -2.452355000
1        3.450750000     -2.724929000     -2.664306000
6        1.244795000     -2.991140000     -3.000136000
1        1.157118000     -3.739486000     -3.780533000
6        0.204048000     -2.320497000     -2.324261000
1       -0.869680000     -2.427227000     -2.451346000
6       -0.024725000      2.442675000      2.330515000
1       -1.105622000      2.551165000      2.345975000
6        0.941278000      3.108678000      3.112885000
1        0.774999000      3.855008000      3.882355000
6        2.157340000      2.610676000      2.688056000
1        3.167969000      2.837540000      3.010347000
1        4.657847000      1.606052000      1.739697000
6       -0.204056000     -2.320453000      2.324309000
1        0.869671000     -2.427181000      2.451399000
6       -1.244806000     -2.991081000      3.000194000
1       -1.157132000     -3.739411000      3.780607000
6       -2.411695000     -2.495893000      2.452401000
1       -3.450760000     -2.724875000      2.664353000
1       -4.820440000     -1.494573000      1.256620000
6       -6.411494000      0.044523000     -0.319230000
1       -6.775342000      1.066944000     -0.093166000
1       -6.708506000     -0.181730000     -1.363000000
6        6.411495000      0.044525000      0.319213000
1        6.708512000     -0.181713000      1.362985000
1        6.775341000      1.066943000      0.093132000
8       -6.915922000     -0.911530000      0.594320000
1       -7.887797000     -0.919482000      0.544882000
8        6.915919000     -0.911541000     -0.594324000
1        7.887795000     -0.919497000     -0.544885000

 [FeII(bppSiPr)2]2+ BP86 HS
26      -0.000053000      0.176953000      0.001001000
7       -2.108971000      0.187167000     -0.194970000
7       -0.734790000     -1.604157000      1.059347000
6       -2.867489000     -0.767272000      0.371974000
6       -4.252149000     -0.817530000      0.269775000
1       -4.815621000     -1.623234000      0.733043000
6       -4.903206000      0.199746000     -0.465910000
7       -2.102869000     -1.720025000      1.081405000
6       -2.491619000     -2.792388000      1.839421000
1       -3.536051000     -3.048947000      1.978621000
6       -1.344135000     -3.387211000      2.325261000
1       -1.282723000     -4.263110000      2.962200000
6       -0.281573000     -2.614296000      1.811469000
1        0.787573000     -2.748710000      1.949814000
6       -4.106351000      1.211396000     -1.063332000
6       -2.734304000      1.149519000     -0.903440000
7       -1.835356000      2.088226000     -1.459071000
7       -0.494833000      1.934272000     -1.207045000
7        2.109646000      0.177554000      0.193735000
6        2.712345000      0.831772000      1.207514000
6        4.083453000      0.876992000      1.380031000
1        4.536814000      1.422580000      2.206780000
6        4.905480000      0.191494000      0.447417000
6        4.278526000     -0.504400000     -0.612136000
6        2.891612000     -0.469370000     -0.688037000
7        2.149545000     -1.115103000     -1.701986000
7        0.778858000     -1.059557000     -1.641565000
7        0.452685000      1.371346000      1.777916000
7        1.790233000      1.465203000      2.071608000
6        1.990888000      2.183483000      3.218763000
1        2.983722000      2.366335000      3.615679000
6        0.747631000      2.566303000      3.684432000
1        0.536032000      3.149830000      4.574007000
6       -0.172847000      2.039728000      2.755500000
1       -1.256335000      2.118786000      2.749095000
6        0.349307000     -1.731752000     -2.716305000
1       -0.716556000     -1.839341000     -2.897054000
6        1.429877000     -2.224021000     -3.478196000
1        1.388962000     -2.801878000     -4.395293000
6        2.563366000     -1.815803000     -2.803588000
1        3.613706000     -1.968679000     -3.025954000
1        4.862599000     -1.050159000     -1.348461000
6        0.106231000      2.937180000     -1.860187000
1        1.186541000      3.042345000     -1.813975000
6       -0.833032000      3.741844000     -2.536820000
1       -0.642571000      4.620414000     -3.143832000
6       -2.061948000      3.174386000     -2.259807000
1       -3.061067000      3.460107000     -2.570958000
1       -4.578996000      2.011170000     -1.632240000
16      -6.612774000      0.316930000     -0.744897000
16       6.616979000      0.315143000      0.711173000
6       -7.414183000     -1.047977000      0.221397000
1       -6.827808000     -1.957830000      0.015388000
6       -8.811966000     -1.209656000     -0.388023000
1       -9.406271000     -0.290794000     -0.276071000
1       -8.768747000     -1.472438000     -1.453390000
1       -9.341199000     -2.014199000      0.142862000
6       -7.456200000     -0.735476000      1.717482000
1       -6.458079000     -0.571060000      2.147963000
1       -8.059187000      0.163001000      1.910361000
1       -7.922857000     -1.576949000      2.252800000
6        7.441436000     -0.729361000     -0.580658000
1        6.948309000     -0.485350000     -1.535299000
6        8.893799000     -0.240284000     -0.632199000
1        8.961285000      0.821835000     -0.902820000
1        9.401210000     -0.390601000      0.332155000
1        9.439322000     -0.822851000     -1.388682000
6        7.333160000     -2.220292000     -0.259045000
1        7.844188000     -2.452325000      0.685989000
1        6.292798000     -2.565081000     -0.173677000
1        7.819413000     -2.801830000     -1.057652000

 [FeII(bppCOOEt)2]2+ BP86 HS
26       0.000000000      0.158165000      0.000021000
7       -2.121888000      0.145880000     -0.155841000
7       -0.510667000      1.676142000     -1.487635000
6       -2.745376000      0.972390000     -1.014410000
6       -4.128407000      1.007652000     -1.156566000
1       -4.648185000      1.674793000     -1.843915000
6       -4.884854000      0.132493000     -0.366397000
7       -1.856068000      1.786391000     -1.742848000
6       -2.097065000      2.711800000     -2.723862000
1       -3.102559000      2.939207000     -3.062578000
6       -0.872838000      3.214635000     -3.117851000
1       -0.691450000      3.968580000     -3.876451000
6        0.078269000      2.543526000     -2.321399000
1        1.158958000      2.655569000     -2.313242000
6       -4.251476000     -0.737279000      0.531700000
6       -2.859964000     -0.685825000      0.599020000
7       -2.081019000     -1.489074000      1.455999000
7       -0.713820000     -1.366269000      1.402384000
7        2.121887000      0.145819000      0.155895000
6        2.859916000     -0.686243000     -0.598618000
6        4.251425000     -0.737752000     -0.531272000
1        4.841905000     -1.418546000     -1.140969000
6        4.884851000      0.132352000      0.366470000
6        4.128454000      1.007885000      1.156271000
6        2.745421000      0.972647000      1.014125000
7        1.856160000      1.787002000      1.742223000
7        0.510753000      1.676729000      1.487050000
7        0.713734000     -1.366890000     -1.401710000
7        2.080925000     -1.489800000     -1.455268000
6        2.454968000     -2.410860000     -2.397999000
1        3.496789000     -2.646669000     -2.587526000
6        1.298148000     -2.897288000     -2.973837000
1        1.223612000     -3.642989000     -3.758167000
6        0.246288000     -2.221319000     -2.320895000
1       -0.824729000     -2.320452000     -2.474405000
6       -0.078134000      2.544493000      2.320454000
1       -1.158817000      2.656597000      2.312246000
6        0.873010000      3.215877000      3.116628000
1        0.691666000      3.970150000      3.874914000
6        2.097208000      2.712801000      2.722856000
1        3.102715000      2.940287000      3.061483000
1        4.648269000      1.675277000      1.843349000
6       -0.246422000     -2.220347000      2.321921000
1        0.824589000     -2.319480000      2.475468000
6       -1.298320000     -2.895983000      2.975146000
1       -1.223825000     -3.641365000      3.759783000
6       -2.455113000     -2.409722000      2.399113000
1       -3.496947000     -2.645389000      2.588741000
1       -4.841995000     -1.417783000      1.141683000
6       -6.388695000      0.184250000     -0.539303000
8       -6.914430000      0.948583000     -1.324689000
8       -7.008925000     -0.691341000      0.259908000
6        6.388693000      0.184069000      0.539381000
8        6.914493000      0.948962000      1.324179000
8        7.008899000     -0.691578000     -0.259786000
6       -8.486946000     -0.714365000      0.161015000
1       -8.740672000     -0.940092000     -0.884297000
1       -8.845360000      0.298836000      0.391145000
6       -9.001264000     -1.754104000      1.128760000
1      -10.098587000     -1.783616000      1.067109000
1       -8.623694000     -2.756282000      0.882844000
1       -8.729303000     -1.510509000      2.165144000
6        8.486951000     -0.714268000     -0.161271000
1        8.740992000     -0.939698000      0.884029000
1        8.845095000      0.298954000     -0.391729000
6        9.001237000     -1.754125000     -1.128906000
1       10.098582000     -1.783394000     -1.067531000
1        8.623938000     -2.756324000     -0.882660000
1        8.728958000     -1.510828000     -2.165277000

 [FeII(bppCSNHMe)2]2+ BP86 HS
26       0.000000000      0.145846000      0.000021000
7        2.118331000      0.117668000     -0.094544000
7        0.707376000      1.605113000      1.482707000
6        2.856278000      0.901177000      0.706792000
6        4.250688000      0.886462000      0.713772000
1        4.822150000      1.512616000      1.397502000
6        4.904325000     -0.024688000     -0.138770000
7        2.074268000      1.724452000      1.544067000
6        2.443019000      2.680788000      2.453093000
1        3.483388000      2.918133000      2.647495000
6        1.283055000      3.199192000      2.993557000
1        1.204726000      3.975299000      3.747390000
6        0.234939000      2.497764000      2.361229000
1       -0.836785000      2.595916000      2.509685000
6        4.136248000     -0.847514000     -0.982869000
6        2.754833000     -0.732178000     -0.927673000
7        1.869041000     -1.497761000     -1.712441000
7        0.519015000     -1.301859000     -1.552337000
7       -2.118331000      0.117678000      0.094555000
6       -2.754849000     -0.732150000      0.927690000
6       -4.136265000     -0.847483000      0.982864000
1       -4.639702000     -1.572169000      1.620784000
6       -4.904327000     -0.024672000      0.138737000
6       -4.250674000      0.886463000     -0.713810000
6       -2.856264000      0.901175000     -0.706807000
7       -2.074239000      1.724436000     -1.544081000
7       -0.707348000      1.605102000     -1.482692000
7       -0.519042000     -1.301816000      1.552410000
7       -1.869071000     -1.497718000      1.712489000
6       -2.117181000     -2.474181000      2.640106000
1       -3.126625000     -2.772307000      2.902948000
6       -0.893211000     -2.925051000      3.094541000
1       -0.717258000     -3.697036000      3.836019000
6        0.065713000     -2.167091000      2.391600000
1        1.149303000     -2.209659000      2.458533000
6       -0.234895000      2.497741000     -2.361218000
1        0.836832000      2.595892000     -2.509653000
6       -1.283000000      3.199156000     -2.993578000
1       -1.204658000      3.975251000     -3.747421000
6       -2.442974000      2.680757000     -2.453129000
1       -3.483339000      2.918097000     -2.647556000
1       -4.822124000      1.512606000     -1.397559000
6       -0.065755000     -2.167152000     -2.391497000
1       -1.149347000     -2.209725000     -2.458406000
6        0.893156000     -2.925124000     -3.094444000
1        0.717189000     -3.697123000     -3.835904000
6        2.117133000     -2.474242000     -2.640045000
1        3.126572000     -2.772370000     -2.902902000
1        4.639674000     -1.572213000     -1.620782000
6       -6.386558000     -0.206450000      0.084569000
16      -6.954627000     -1.747664000     -0.156878000
6        6.386557000     -0.206467000     -0.084625000
16       6.954631000     -1.747678000      0.156833000
7       -7.141229000      0.903646000      0.162812000
1       -6.690726000      1.783289000      0.406240000
7        7.141227000      0.903629000     -0.162887000
1        6.690721000      1.783269000     -0.406317000
6       -8.599801000      0.885116000      0.072702000
1       -8.914099000      0.502526000     -0.908593000
1       -9.021779000      0.225940000      0.846099000
1       -8.972072000      1.906067000      0.211150000
6        8.599800000      0.885100000     -0.072796000
1        8.914111000      0.502516000      0.908497000
1        9.021768000      0.225919000     -0.846194000
1        8.972069000      1.906050000     -0.211256000


 [FeII(bppH)2]2+ TPSSh LS 
26       0.000000000      0.000004000     -0.000002000
7       -1.904875000      0.000052000     -0.000057000
7       -0.348201000     -1.376947000     -1.385911000
6       -2.571517000     -0.818775000     -0.824188000
6       -3.957318000     -0.856462000     -0.862078000
1       -4.490758000     -1.519109000     -1.529020000
6       -4.639672000     -0.000006000     -0.000011000
7       -1.691560000     -1.582889000     -1.593275000
6       -1.895469000     -2.534087000     -2.550762000
1       -2.886966000     -2.831278000     -2.849969000
6       -0.659953000     -2.952379000     -2.971717000
1       -0.448077000     -3.696692000     -3.720900000
6        0.267770000     -2.205851000     -2.220260000
1        1.345238000     -2.239243000     -2.253809000
6       -3.957325000      0.856475000      0.862037000
6       -2.571524000      0.818847000      0.824101000
7       -1.691573000      1.582996000      1.593159000
7       -0.348212000      1.377057000      1.385803000
7        1.904875000     -0.000105000      0.000113000
6        2.571421000     -0.824225000      0.819030000
6        3.957217000     -0.862210000      0.856784000
1        4.490579000     -1.529136000      1.519509000
6        4.639672000     -0.000271000      0.000279000
6        3.957426000      0.861750000     -0.856310000
6        2.571621000      0.823934000     -0.818723000
7        1.691759000      1.593021000     -1.582947000
7        0.348374000      1.385830000     -1.376999000
7        0.348039000     -1.385855000      1.377034000
7        1.691375000     -1.593208000      1.583144000
6        1.895172000     -2.550641000      2.534420000
1        2.886635000     -2.849825000      2.831750000
6        0.659607000     -2.971589000      2.952575000
1        0.447645000     -3.720739000      3.696896000
6       -0.268028000     -2.220157000      2.205915000
1       -1.345500000     -2.253705000      2.239183000
6       -0.267493000      2.220194000     -2.205966000
1       -1.344957000      2.253871000     -2.239363000
6        0.660323000      2.971544000     -2.952485000
1        0.448541000      3.720741000     -3.696810000
6        1.895786000      2.550408000     -2.534220000
1        2.887321000      2.849463000     -2.831440000
1        4.490950000      1.528611000     -1.518972000
6        0.267751000      2.206198000      2.219922000
1        1.345219000      2.239621000      2.253450000
6       -0.659977000      2.952865000      2.971232000
1       -0.448108000      3.697359000      3.720238000
6       -1.895490000      2.534426000      2.550414000
1       -2.886990000      2.831652000      2.849577000
1       -4.490771000      1.519092000      1.529004000
1       -5.722495000     -0.000030000      0.000008000
1        5.722495000     -0.000338000      0.000344000

 [FeII(bppCH3)2]2+ TPSSh LS 
26       0.000000000      0.002874000      0.000009000
7        1.904191000      0.001751000     -0.003914000
7        0.357341000      1.385399000      1.379552000
6        2.578907000      0.816819000      0.815601000
6        3.962239000      0.845346000      0.855930000
1        4.489976000      1.508137000      1.528617000
6        4.670988000     -0.012011000      0.002475000
7        1.701634000      1.587711000      1.584443000
6        1.909405000      2.542653000      2.536246000
1        2.902245000      2.838029000      2.832422000
6        0.675581000      2.967890000      2.956675000
1        0.467351000      3.716919000      3.702122000
6       -0.255205000      2.220722000      2.210336000
1       -1.332519000      2.257123000      2.244193000
6        3.957642000     -0.865103000     -0.851481000
6        2.574531000     -0.821046000     -0.819329000
7        1.693165000     -1.588967000     -1.586449000
7        0.349970000     -1.380365000     -1.380775000
7       -1.904191000      0.002042000      0.003801000
6       -2.574745000     -0.819295000      0.820598000
6       -3.957795000     -0.863239000      0.852584000
1       -4.482097000     -1.537329000      1.516695000
6       -4.670988000     -0.011556000     -0.003037000
6       -3.962085000      0.844207000     -0.857831000
6       -2.578692000      0.815657000     -0.817246000
7       -1.701296000      1.585098000     -1.587368000
7       -0.357037000      1.382850000     -1.382155000
7       -0.350273000     -1.377509000      1.383578000
7       -1.693503000     -1.585837000      1.589269000
6       -1.896418000     -2.538063000      2.544821000
1       -2.887747000     -2.836767000      2.842711000
6       -0.660457000     -2.955181000      2.967107000
1       -0.448415000     -3.699941000      3.715750000
6        0.266532000     -2.206611000      2.217469000
1        1.344029000     -2.237763000      2.251239000
6        0.255664000      2.216741000     -2.214259000
1        1.332985000      2.252862000     -2.248202000
6       -0.674980000      2.962817000     -2.961872000
1       -0.466604000      3.710550000     -3.708579000
6       -1.908885000      2.538578000     -2.540684000
1       -2.901669000      2.833687000     -2.837312000
1       -4.489676000      1.505826000     -1.531771000
6       -0.266992000     -2.211305000     -2.212715000
1       -1.344495000     -2.242640000     -2.246108000
6        0.659856000     -2.961488000     -2.960923000
1        0.447666000     -3.707951000     -3.707826000
6        1.895897000     -2.543177000     -2.540067000
1        2.887169000     -2.842369000     -2.837656000
1        4.481801000     -1.540386000     -1.514477000
6        6.171378000      0.000059000     -0.013781000
1        6.576936000      0.286139000      0.956920000
1        6.573407000     -0.974347000     -0.292273000
1        6.527902000      0.728266000     -0.749742000
6       -6.171379000      0.000328000      0.013190000
1       -6.577070000      0.298941000     -0.953599000
1       -6.573188000     -0.977788000      0.278981000
1       -6.527999000      0.718429000      0.758966000

 [FeII(bppCOOH)2]2+ TPSSh LS 
26       0.000000000      0.001545000      0.000018000
7       -1.901087000      0.001600000     -0.006848000
7       -0.341352000      1.383409000     -1.383946000
6       -2.565427000      0.824091000     -0.831992000
6       -3.947441000      0.862871000     -0.874993000
1       -4.504339000      1.517637000     -1.532021000
6       -4.638609000      0.004591000     -0.017748000
7       -1.683623000      1.590257000     -1.595473000
6       -1.884985000      2.545419000     -2.549612000
1       -2.876306000      2.842859000     -2.849976000
6       -0.647662000      2.965286000     -2.964075000
1       -0.432989000      3.712910000     -3.709217000
6        0.277803000      2.216077000     -2.212640000
1        1.355393000      2.250590000     -2.242293000
6       -3.958744000     -0.856355000      0.846513000
6       -2.573205000     -0.818163000      0.812358000
7       -1.697760000     -1.584850000      1.583702000
7       -0.353655000     -1.378797000      1.382265000
7        1.901086000      0.001570000      0.006849000
6        2.573170000     -0.819403000     -0.811172000
6        3.958707000     -0.857637000     -0.845337000
1        4.502343000     -1.519068000     -1.504471000
6        4.638609000      0.004587000      0.017621000
6        3.947477000      0.864131000      0.873627000
6        2.565462000      0.825287000      0.830742000
7        1.683689000      1.592595000      1.593112000
7        0.341409000      1.385455000      1.381926000
7        0.353597000     -1.380900000     -1.380135000
7        1.697693000     -1.587249000     -1.581325000
6        1.905802000     -2.541047000     -2.535394000
1        2.898846000     -2.838478000     -2.829468000
6        0.671865000     -2.960421000     -2.960162000
1        0.462859000     -3.706601000     -3.708355000
6       -0.259219000     -2.212136000     -2.214820000
1       -1.336544000     -2.245678000     -2.253499000
6       -0.277711000      2.219317000      2.209445000
1       -1.355300000      2.253889000      2.239075000
6        0.647784000      2.969597000      2.959772000
1        0.433143000      3.718295000      3.703844000
6        1.885091000      2.549128000      2.545868000
1        2.876424000      2.846995000      2.845768000
1        4.504403000      1.519872000      1.529658000
6        0.259126000     -2.208711000      2.218289000
1        1.336449000     -2.242179000      2.257079000
6       -0.671989000     -2.955844000      2.964747000
1       -0.463015000     -3.700851000      3.714118000
6       -1.905908000     -2.537149000      2.539258000
1       -2.898965000     -2.834131000      2.833744000
1       -4.502407000     -1.516816000      1.506597000
6       -6.140538000      0.059287000     -0.076969000
8       -6.731103000      0.798670000     -0.819766000
8       -6.705401000     -0.800190000      0.782799000
1       -7.673603000     -0.724125000      0.703971000
6        6.140542000      0.059380000      0.076688000
8        6.731139000      0.799834000      0.818393000
8        6.705374000     -0.801408000     -0.781791000
1        7.673578000     -0.725252000     -0.703080000

 [FeII(bppNH2)2]2+ TPSSh LS 
26       0.000000000      0.000278000      0.000007000
7       -1.907471000      0.000071000      0.000877000
7       -0.361821000      1.381449000     -1.380817000
6       -2.587067000      0.816541000     -0.815734000
6       -3.961714000      0.861897000     -0.861240000
1       -4.484337000      1.531218000     -1.530666000
6       -4.681323000     -0.000889000      0.001535000
7       -1.706106000      1.586448000     -1.585664000
6       -1.911631000      2.539752000     -2.538522000
1       -2.903540000      2.836905000     -2.835486000
6       -0.677327000      2.962243000     -2.960629000
1       -0.468255000      3.709565000     -3.707447000
6        0.251712000      2.214045000     -2.213018000
1        1.329096000      2.246972000     -2.246004000
6       -3.960705000     -0.863244000      0.863902000
6       -2.586113000     -0.816946000      0.817737000
7       -1.704256000     -1.586368000      1.587125000
7       -0.360208000     -1.380673000      1.381414000
7        1.907471000      0.000032000     -0.000883000
6        2.586086000     -0.817037000     -0.817714000
6        3.960677000     -0.863342000     -0.863917000
1        4.482499000     -1.533112000     -1.533517000
6        4.681323000     -0.000938000     -0.001623000
6        3.961742000      0.861906000      0.861119000
6        2.587094000      0.816551000      0.815655000
7        1.706158000      1.586511000      1.585562000
7        0.361866000      1.381515000      1.380755000
7        0.360163000     -1.380780000     -1.381303000
7        1.704204000     -1.586502000     -1.587030000
6        1.908595000     -2.539652000     -2.540285000
1        2.900150000     -2.837264000     -2.837969000
6        0.673789000     -2.961179000     -2.961887000
1        0.463828000     -3.708071000     -3.708885000
6       -0.254360000     -2.212777000     -2.213377000
1       -1.331782000     -2.245098000     -2.245697000
6       -0.251640000      2.214137000      2.212950000
1       -1.329023000      2.247075000      2.245960000
6        0.677423000      2.962350000      2.960516000
1        0.468375000      3.709695000      3.707317000
6        1.911714000      2.539837000      2.538391000
1        2.903633000      2.836991000      2.835323000
1        4.484387000      1.531268000      1.530485000
6        0.254288000     -2.212586000      2.213593000
1        1.331709000     -2.244912000      2.245942000
6       -0.673885000     -2.960908000      2.962152000
1       -0.463949000     -3.707726000      3.709230000
6       -1.908678000     -2.539416000      2.540475000
1       -2.900243000     -2.836992000      2.838163000
1       -4.482550000     -1.532974000      1.533526000
7       -6.027646000     -0.001280000      0.001933000
1       -6.553893000      0.605440000     -0.605061000
1       -6.553184000     -0.608611000      0.608929000
7        6.027646000     -0.001333000     -0.002060000
1        6.553913000      0.605420000      0.604883000
1        6.553164000     -0.608706000     -0.609031000

 [FeII(bppNMe2)2]2+ TPSSh LS 
26       0.000000000     -0.000001000      0.000157000
7        1.906430000      0.000162000      0.000045000
7        0.363133000     -1.380700000      1.380772000
6        2.589470000     -0.814833000      0.814844000
6        3.962463000     -0.862976000      0.862791000
1        4.466363000     -1.537399000      1.537042000
6        4.697933000      0.000152000     -0.000392000
7        1.706563000     -1.585897000      1.585916000
6        1.911123000     -2.538184000      2.538501000
1        2.902922000     -2.835204000      2.835560000
6        0.676203000     -2.960630000      2.961015000
1        0.467091000     -3.707597000      3.708101000
6       -0.251950000     -2.212668000      2.213028000
1       -1.329365000     -2.244176000      2.244581000
6        3.962198000      0.863258000     -0.863372000
6        2.589220000      0.815133000     -0.814989000
7        1.706080000      1.586196000     -1.585793000
7        0.362713000      1.380893000     -1.380348000
7       -1.906430000     -0.000165000      0.000046000
6       -2.589220000     -0.815054000     -0.815068000
6       -3.962199000     -0.863201000     -0.863428000
1       -4.465892000     -1.537519000     -1.537939000
6       -4.697933000     -0.000153000     -0.000390000
6       -3.962463000      0.862918000      0.862849000
6       -2.589470000      0.814752000      0.814924000
7       -1.706562000      1.585685000      1.586127000
7       -0.363133000      1.380461000      1.381009000
7       -0.362714000     -1.380657000     -1.380585000
7       -1.706081000     -1.585986000     -1.586004000
6       -1.910352000     -2.538606000     -2.538317000
1       -2.902062000     -2.835786000     -2.835517000
6       -0.675305000     -2.961072000     -2.960437000
1       -0.465968000     -3.708217000     -3.707282000
6        0.252622000     -2.212858000     -2.212423000
1        1.330046000     -2.244269000     -2.243749000
6        0.251951000      2.212270000      2.213424000
1        1.329367000      2.243711000      2.245043000
6       -0.676201000      2.960155000      2.961488000
1       -0.467089000      3.706987000      3.708709000
6       -1.911121000      2.537848000      2.538836000
1       -2.902921000      2.834872000      2.835892000
1       -4.466363000      1.537283000      1.537160000
6       -0.252623000      2.213253000     -2.212025000
1       -1.330048000      2.244732000     -2.243284000
6        0.675304000      2.961546000     -2.959961000
1        0.465966000      3.708828000     -3.706669000
6        1.910351000      2.538940000     -2.537982000
1        2.902060000      2.836116000     -2.835186000
1        4.465891000      1.537638000     -1.537821000
7        6.044739000      0.000161000     -0.000585000
7       -6.044739000     -0.000161000     -0.000580000
6        6.786630000      0.891795000     -0.892466000
1        7.849835000      0.734508000     -0.735293000
1        6.558724000      0.677661000     -1.940465000
1        6.558893000      1.939861000     -0.678477000
6        6.786895000     -0.891527000      0.891020000
1        6.559239000     -1.939591000      0.676926000
1        7.850053000     -0.734090000      0.733683000
1        6.559154000     -0.677568000      1.939090000
6       -6.786635000     -0.891807000     -0.892445000
1       -7.849839000     -0.734571000     -0.735216000
1       -6.558789000     -0.677652000     -1.940455000
1       -6.558841000     -1.939864000     -0.678479000
6       -6.786891000      0.891552000      0.891003000
1       -6.559195000      1.939605000      0.676901000
1       -7.850050000      0.734149000      0.733638000
1       -6.559186000      0.677600000      1.939083000

 [FeII(bppNO2)2]2+ TPSSh LS 
26       0.000012000      0.000015000      0.000009000
7       -1.901567000      0.000014000      0.000016000
7       -0.346858000      1.378598000     -1.387380000
6       -2.567074000      0.821135000     -0.826061000
6       -3.952464000      0.862427000     -0.867620000
1       -4.519124000      1.511364000     -1.520480000
6       -4.606203000     -0.000029000     -0.000015000
7       -1.691386000      1.584530000     -1.594125000
6       -1.897002000      2.537002000     -2.552339000
1       -2.889123000      2.834025000     -2.850860000
6       -0.662131000      2.954694000     -2.972956000
1       -0.450123000      3.699244000     -3.722107000
6        0.267145000      2.208199000     -2.222211000
1        1.344550000      2.243932000     -2.258536000
6       -3.952457000     -0.862463000      0.867605000
6       -2.567066000     -0.821129000      0.826077000
7       -1.691373000     -1.584499000      1.594159000
7       -0.346846000     -1.378539000      1.387430000
7        1.901594000     -0.000006000     -0.000018000
6        2.567072000     -0.826486000     -0.820760000
6        3.952462000     -0.868085000     -0.862060000
1        4.519118000     -1.521253000     -1.510694000
6        4.606197000     -0.000047000     -0.000048000
6        3.952509000      0.868018000      0.861971000
6        2.567116000      0.826456000      0.820707000
7        1.691445000      1.594812000      1.583827000
7        0.346913000      1.387544000      1.378447000
7        0.346840000     -1.387520000     -1.378436000
7        1.691361000     -1.594821000     -1.583854000
6        1.896946000     -2.553442000     -2.535922000
1        2.889057000     -2.852403000     -2.832536000
6        0.662061000     -2.973809000     -2.953824000
1        0.450029000     -3.723167000     -3.698160000
6       -0.267190000     -2.222471000     -2.207897000
1       -1.344597000     -2.258418000     -2.243975000
6       -0.267073000      2.222510000      2.207925000
1       -1.344478000      2.258483000      2.244033000
6        0.662218000      2.973826000      2.953826000
1        0.450225000      3.723188000      3.698168000
6        1.897080000      2.553428000      2.535889000
1        2.889208000      2.852365000      2.832475000
1        4.519199000      1.521169000      1.510592000
6        0.267163000     -2.208051000      2.222345000
1        1.344570000     -2.243752000      2.258693000
6       -0.662106000     -2.954518000      2.973125000
1       -0.450092000     -3.699004000      3.722338000
6       -1.896980000     -2.536899000      2.552445000
1       -2.889099000     -2.833930000      2.850966000
1       -4.519111000     -1.511421000      1.520450000
7       -6.100883000     -0.000049000     -0.000029000
8       -6.639120000     -0.769584000      0.774036000
8       -6.639126000      0.769463000     -0.774112000
7        6.100818000     -0.000066000     -0.000069000
8        6.638961000     -0.774645000     -0.769170000
8        6.639002000      0.774467000      0.769049000

 [FeII(bpppz)2]2+ TPSSh LS 
26       0.000000000      0.026996000      0.000015000
7       -1.903666000      0.027160000      0.025043000
7       -0.373698000     -1.355169000     -1.377163000
6       -2.590047000     -0.791717000     -0.785407000
6       -3.965609000     -0.839164000     -0.814023000
1       -4.525816000     -1.495198000     -1.463102000
6       -4.659148000      0.020984000      0.057414000
7       -1.719864000     -1.560051000     -1.565303000
6       -1.939164000     -2.515181000     -2.513551000
1       -2.936357000     -2.810521000     -2.795241000
6       -0.709928000     -2.938596000     -2.949650000
1       -0.510171000     -3.687719000     -3.697251000
6        0.229355000     -2.190117000     -2.215315000
1        1.306241000     -2.225610000     -2.261636000
6       -3.949797000      0.883996000      0.912679000
6       -2.570716000      0.841425000      0.850920000
7       -1.682693000      1.610757000      1.611389000
7       -0.341416000      1.405825000      1.388570000
7        1.903666000      0.027192000     -0.025006000
6        2.590039000     -0.793057000      0.784062000
6        3.965601000     -0.840548000      0.812617000
1        4.525801000     -1.497681000      1.460588000
6        4.659149000      0.021072000     -0.057359000
6        3.949806000      0.885530000     -0.911168000
6        2.570724000      0.842857000     -0.849493000
7        1.682709000      1.613491000     -1.608652000
7        0.341430000      1.408207000     -1.386170000
7        0.373684000     -1.357543000      1.374808000
7        1.719848000     -1.562725000      1.562633000
6        1.939138000     -2.519481000      2.509244000
1        2.936329000     -2.815288000      2.790453000
6        0.709898000     -2.943667000      2.944578000
1        0.510133000     -3.694079000      3.690885000
6       -0.229377000     -2.193944000      2.211505000
1       -1.306264000     -2.229537000      2.257732000
6       -0.283826000      2.238168000     -2.212601000
1       -1.361589000      2.270019000     -2.233260000
6        0.635090000      2.984958000     -2.973795000
1        0.415430000      3.729846000     -3.720066000
6        1.875169000      2.564841000     -2.566799000
1        2.862617000      2.862184000     -2.878074000
1        4.456649000      1.555909000     -1.588267000
6        0.283849000      2.234374000      2.216411000
1        1.361612000      2.266165000      2.237137000
6       -0.635060000      2.979893000      2.978860000
1       -0.415393000      3.723512000      3.726393000
6       -1.875144000      2.560489000      2.571143000
1       -2.862588000      2.857324000      2.882910000
1       -4.456633000      1.553222000      1.590922000
7       -6.040679000     -0.006508000      0.049135000
7       -6.677911000     -0.866130000     -0.805050000
6       -7.960204000     -0.665366000     -0.585178000
6       -8.185658000      0.323099000      0.411069000
6       -6.941788000      0.724426000      0.796124000
1       -8.690562000     -1.231628000     -1.143441000
1       -9.130153000      0.681968000      0.785323000
1       -6.632040000      1.454010000      1.524727000
7        6.040679000     -0.006429000     -0.049107000
6        6.941796000      0.725778000     -0.794841000
6        8.185662000      0.323791000     -0.410461000
6        7.960197000     -0.666400000      0.584067000
7        6.677903000     -0.867465000      0.803658000
1        6.632055000      1.456600000     -1.522204000
1        9.130160000      0.683291000     -0.784100000
1        8.690549000     -1.233629000      1.141356000

 [FeII(bppOH)2]2+ TPSSh LS 
26       0.000000000      0.000003000     -0.001814000
7       -1.907202000      0.001755000     -0.002280000
7       -0.358920000     -1.382610000     -1.381993000
6       -2.581218000     -0.815391000     -0.819075000
6       -3.963019000     -0.857628000     -0.862576000
1       -4.492553000     -1.524913000     -1.529471000
6       -4.654766000      0.007494000      0.001219000
7       -1.704187000     -1.586151000     -1.587281000
6       -1.910736000     -2.542435000     -2.538850000
1       -2.902584000     -2.839776000     -2.836240000
6       -0.677108000     -2.966958000     -2.958533000
1       -0.468070000     -3.716518000     -3.703225000
6        0.253035000     -2.218332000     -2.211806000
1        1.330367000     -2.255070000     -2.244825000
6       -3.956061000      0.869251000      0.863187000
6       -2.579550000      0.822845000      0.818170000
7       -1.698536000      1.588853000      1.586002000
7       -0.354263000      1.381250000      1.380833000
7        1.907202000     -0.001760000     -0.002252000
6        2.579533000     -0.822596000      0.818466000
6        3.956043000     -0.869007000      0.863507000
1        4.504165000     -1.527536000      1.522038000
6        4.654766000     -0.007538000      0.001266000
6        3.963037000      0.857314000     -0.862814000
6        2.581235000      0.815112000     -0.819307000
7        1.704220000      1.585634000     -1.587770000
7        0.358949000      1.382176000     -1.382427000
7        0.354234000     -1.380792000      1.381291000
7        1.698503000     -1.588341000      1.586541000
6        1.903304000     -2.540047000      2.542663000
1        2.895321000     -2.837624000      2.839751000
6        0.668354000     -2.957897000      2.965716000
1        0.457507000     -3.702369000      3.714971000
6       -0.259994000     -2.209891000      2.216306000
1       -1.337419000     -2.241390000      2.251909000
6       -0.252990000      2.217654000     -2.212498000
1       -1.330320000      2.254396000     -2.245537000
6        0.677170000      2.966047000     -2.959440000
1        0.468147000      3.715388000     -3.704357000
6        1.910789000      2.541624000     -2.539629000
1        2.902643000      2.838858000     -2.837106000
1        4.492585000      1.524374000     -1.529922000
6        0.259949000      2.210647000      2.215564000
1        1.337372000      2.242172000      2.251166000
6       -0.668415000      2.958891000      2.964717000
1       -0.457584000      3.703618000      3.713723000
6       -1.903356000      2.540889000      2.541790000
1       -2.895380000      2.838557000      2.838766000
1       -4.504197000      1.527983000      1.521503000
8       -5.986199000      0.071342000      0.063766000
1       -6.416070000     -0.543006000     -0.549821000
8        5.986197000     -0.071386000      0.063842000
1        6.416081000      0.542757000     -0.549942000

 [FeII(bppOMe)2]2+ TPSSh LS 
26       0.000000000      0.047440000      0.000002000
7       -1.904330000      0.046263000     -0.099920000
7       -0.430390000     -1.332717000      1.361543000
6       -2.620983000     -0.768811000      0.678991000
6       -4.004024000     -0.816653000      0.654428000
1       -4.555452000     -1.486332000      1.296545000
6       -4.655546000      0.047605000     -0.244956000
7       -1.783866000     -1.538084000      1.494587000
6       -2.039583000     -2.489427000      2.438215000
1       -3.045658000     -2.786529000      2.682994000
6       -0.829472000     -2.909388000      2.926673000
1       -0.659843000     -3.654181000      3.685951000
6        0.138070000     -2.162513000      2.227750000
1        1.212082000     -2.194659000      2.319871000
6       -3.904984000      0.911155000     -1.070086000
6       -2.535525000      0.867580000     -0.954617000
7       -1.613959000      1.636218000     -1.673930000
7       -0.283096000      1.430487000     -1.396764000
7        1.904329000      0.046248000      0.099935000
6        2.535511000      0.867293000      0.954903000
6        3.904968000      0.910832000      1.070408000
1        4.419350000      1.568986000      1.755996000
6        4.655543000      0.047544000      0.245015000
6        4.004035000     -0.816428000     -0.654655000
6        2.620994000     -0.768578000     -0.679224000
7        1.783890000     -1.537591000     -1.495078000
7        0.430412000     -1.332270000     -1.361988000
7        0.283074000      1.430050000      1.397204000
7        1.613933000      1.635701000      1.674448000
6        1.768293000      2.591293000      2.634886000
1        2.743483000      2.888415000      2.983444000
6        0.512727000      3.014311000      2.988183000
1        0.263382000      3.763516000      3.720631000
6       -0.374707000      2.264763000      2.193009000
1       -1.452279000      2.299213000      2.167394000
6       -0.138034000     -2.161771000     -2.228485000
1       -1.212045000     -2.193887000     -2.320633000
6        0.829520000     -2.908410000     -2.927645000
1        0.659904000     -3.652946000     -3.687177000
6        2.039623000     -2.488613000     -2.439025000
1        3.045702000     -2.785631000     -2.683888000
1        4.555473000     -1.485902000     -1.296977000
6        0.374674000      2.265436000     -2.192332000
1        1.452246000      2.299883000     -2.166718000
6       -0.512772000      3.015217000     -2.987273000
1       -0.263437000      3.764640000     -3.719503000
6       -1.768332000      2.592092000     -2.634086000
1       -2.743528000      2.889313000     -2.982545000
1       -4.419377000      1.569529000     -1.755456000
8       -5.971647000      0.124193000     -0.390192000
8        5.971642000      0.124086000      0.390296000
6       -6.831703000     -0.716410000      0.408150000
1       -6.696973000     -0.494467000      1.468641000
1       -7.840017000     -0.459190000      0.098559000
1       -6.631696000     -1.768829000      0.197262000
6        6.831711000     -0.716262000     -0.408300000
1        6.696993000     -0.493986000     -1.468724000
1        7.840020000     -0.459137000     -0.098616000
1        6.631704000     -1.768749000     -0.197747000

 [FeII(bppF)2]2+ TPSSh LS 
26       0.000000000      0.000015000     -0.000013000
7       -1.907304000      0.000035000     -0.000033000
7       -0.352096000     -1.378786000     -1.385758000
6       -2.574623000     -0.819645000     -0.823797000
6       -3.957686000     -0.864199000     -0.868495000
1       -4.514322000     -1.517489000     -1.525035000
6       -4.620565000     -0.000050000      0.000052000
7       -1.697214000     -1.584130000     -1.592161000
6       -1.903150000     -2.536480000     -2.549388000
1       -2.895131000     -2.833325000     -2.847762000
6       -0.668914000     -2.955691000     -2.970764000
1       -0.458120000     -3.700718000     -3.719621000
6        0.260562000     -2.209082000     -2.220307000
1        1.337947000     -2.244379000     -2.255768000
6       -3.957686000      0.864136000      0.868562000
6       -2.574623000      0.819669000      0.823777000
7       -1.697214000      1.584207000      1.592089000
7       -0.352096000      1.378901000      1.385647000
7        1.907304000     -0.000061000      0.000062000
6        2.574554000     -0.823825000      0.819799000
6        3.957614000     -0.868615000      0.864375000
1        4.514195000     -1.525155000      1.517712000
6        4.620565000     -0.000173000      0.000177000
6        3.957758000      0.868324000     -0.864079000
6        2.574691000      0.823646000     -0.819618000
7        1.697345000      1.591991000     -1.584196000
7        0.352210000      1.385695000     -1.378855000
7        0.351981000     -1.385688000      1.378854000
7        1.697082000     -1.592097000      1.584303000
6        1.902940000     -2.549287000      2.536708000
1        2.894896000     -2.847656000      2.833640000
6        0.668669000     -2.970614000      2.955866000
1        0.457813000     -3.719422000      3.700925000
6       -0.260745000     -2.220190000      2.209147000
1       -1.338133000     -2.255637000      2.244370000
6       -0.260379000      2.220241000     -2.209205000
1       -1.337761000      2.255775000     -2.244515000
6        0.669158000      2.970564000     -2.955872000
1        0.458425000      3.719370000     -3.700967000
6        1.903360000      2.549161000     -2.536587000
1        2.895365000      2.847450000     -2.833436000
1        4.514449000      1.524819000     -1.517368000
6        0.260562000      2.209426000      2.219969000
1        1.337947000      2.244779000      2.255373000
6       -0.668914000      2.956138000      2.970323000
1       -0.458119000      3.701335000      3.719011000
6       -1.903150000      2.536761000      2.549113000
1       -2.895131000      2.833613000      2.847481000
1       -4.514322000      1.517384000      1.525145000
9       -5.941725000     -0.000093000      0.000095000
9        5.941725000     -0.000227000      0.000232000

 [FeII(bppCl)2]2+ TPSSh LS 
26       0.000000000      0.000026000      0.000029000
7       -1.904461000      0.000042000      0.000042000
7       -0.352599000      1.378019000     -1.386248000
6       -2.574525000      0.817805000     -0.822678000
6       -3.957425000      0.859997000     -0.865224000
1       -4.498208000      1.519333000     -1.528558000
6       -4.641597000     -0.000068000     -0.000072000
7       -1.697248000      1.583195000     -1.592621000
6       -1.902897000      2.534800000     -2.549837000
1       -2.894839000      2.831521000     -2.848286000
6       -0.668358000      2.954019000     -2.971569000
1       -0.457691000      3.698749000     -3.720716000
6        0.260879000      2.207869000     -2.221004000
1        1.338281000      2.242614000     -2.255984000
6       -3.957428000     -0.860082000      0.865132000
6       -2.574528000     -0.817780000      0.822701000
7       -1.697254000     -1.583102000      1.592714000
7       -0.352604000     -1.377874000      1.386398000
7        1.904461000     -0.000051000     -0.000045000
6        2.574458000     -0.822836000     -0.817797000
6        3.957355000     -0.865393000     -0.860090000
1        4.498083000     -1.528784000     -1.519413000
6        4.641597000     -0.000163000     -0.000160000
6        3.957499000      0.865124000      0.859827000
6        2.574595000      0.822680000      0.817650000
7        1.697383000      1.592736000      1.583001000
7        0.352716000      1.386352000      1.377950000
7        0.352487000     -1.386324000     -1.377912000
7        1.697119000     -1.592817000     -1.583076000
6        1.902690000     -2.550101000     -2.534630000
1        2.894608000     -2.848654000     -2.831328000
6        0.668118000     -2.971751000     -2.953831000
1        0.457391000     -3.720920000     -3.698522000
6       -0.261058000     -2.221079000     -2.207714000
1       -1.338463000     -2.255975000     -2.242458000
6       -0.260691000      2.221169000      2.207791000
1       -1.338090000      2.256151000      2.242623000
6        0.668609000      2.971755000      2.953841000
1        0.458005000      3.720936000      3.698555000
6        1.903112000      2.550020000      2.534521000
1        2.895079000      2.848496000      2.831131000
1        4.498338000      1.528471000      1.519104000
6        0.260871000     -2.207460000      2.221418000
1        1.338273000     -2.242134000      2.256472000
6       -0.668369000     -2.953501000      2.972088000
1       -0.457705000     -3.698038000      3.721427000
6       -1.902906000     -2.534477000      2.550158000
1       -2.894849000     -2.831197000      2.848605000
1       -4.498213000     -1.519469000      1.528413000
17      -6.348930000     -0.000136000     -0.000143000
17       6.348930000     -0.000234000     -0.000233000

 [FeII(bppBr)2]2+ TPSSh LS 
26       0.000000000      0.000051000      0.000053000
7       -1.904097000      0.000059000      0.000060000
7       -0.352253000      1.377310000     -1.386654000
6       -2.574381000      0.817339000     -0.822873000
6       -3.957857000      0.859139000     -0.865073000
1       -4.493993000      1.520067000     -1.530574000
6       -4.642227000     -0.000063000     -0.000063000
7       -1.696758000      1.582506000     -1.593234000
6       -1.902009000      2.533632000     -2.550777000
1       -2.893871000      2.830318000     -2.849454000
6       -0.667258000      2.952583000     -2.972566000
1       -0.456431000      3.696972000     -3.721985000
6        0.261722000      2.206687000     -2.221634000
1        1.339145000      2.241109000     -2.256307000
6       -3.957858000     -0.859208000      0.865004000
6       -2.574382000     -0.817285000      0.822929000
7       -1.696761000     -1.582377000      1.593366000
7       -0.352255000     -1.377119000      1.386850000
7        1.904097000     -0.000020000     -0.000016000
6        2.574317000     -0.823015000     -0.817286000
6        3.957790000     -0.865217000     -0.859191000
1        4.493875000     -1.530772000     -1.520106000
6        4.642227000     -0.000127000     -0.000124000
6        3.957925000      0.865018000      0.858996000
6        2.574446000      0.822923000      0.817200000
7        1.696883000      1.593397000      1.582324000
7        0.352362000      1.386807000      1.377243000
7        0.352147000     -1.386728000     -1.377155000
7        1.696636000     -1.593419000     -1.582343000
6        1.901814000     -2.551026000     -2.533419000
1        2.893653000     -2.849798000     -2.830086000
6        0.667031000     -2.972749000     -2.952342000
1        0.456147000     -3.722198000     -3.696685000
6       -0.261892000     -2.221709000     -2.206484000
1       -1.339317000     -2.256307000     -2.240901000
6       -0.261548000      2.221845000      2.206609000
1       -1.338969000      2.256523000      2.241109000
6        0.667490000      2.972820000      2.952388000
1        0.456722000      3.722291000      3.696741000
6        1.902208000      2.550999000      2.533373000
1        2.894093000      2.849697000      2.829960000
1        4.494114000      1.530531000      1.519869000
6        0.261718000     -2.206227000      2.222098000
1        1.339141000     -2.240569000      2.256852000
6       -0.667263000     -2.952018000      2.973132000
1       -0.456438000     -3.696210000      3.722747000
6       -1.902014000     -2.533273000      2.551136000
1       -2.893876000     -2.829966000      2.849805000
1       -4.493996000     -1.520191000      1.530449000
35      -6.512135000     -0.000147000     -0.000149000
35       6.512135000     -0.000200000     -0.000198000

 [FeII(bppI)2]2+ TPSSh LS 
26       0.000000000      0.000071000      0.000074000
7       -1.903562000      0.000077000      0.000078000
7       -0.352211000      1.377026000     -1.386495000
6       -2.574760000      0.816807000     -0.822405000
6       -3.958570000      0.857698000     -0.863699000
1       -4.486991000      1.521795000     -1.532471000
6       -4.649954000     -0.000049000     -0.000049000
7       -1.696368000      1.582273000     -1.593156000
6       -1.901230000      2.533106000     -2.550525000
1       -2.893040000      2.829773000     -2.849227000
6       -0.666221000      2.952073000     -2.972370000
1       -0.455335000      3.696389000     -3.721803000
6        0.262433000      2.206210000     -2.221376000
1        1.339874000      2.240108000     -2.255519000
6       -3.958571000     -0.857737000      0.863660000
6       -2.574761000     -0.816720000      0.822495000
7       -1.696371000     -1.582107000      1.593324000
7       -0.352213000     -1.376794000      1.386731000
7        1.903562000      0.000002000      0.000006000
6        2.574698000     -0.822542000     -0.816714000
6        3.958505000     -0.863834000     -0.857709000
1        4.486876000     -1.532660000     -1.521792000
6        4.649954000     -0.000101000     -0.000099000
6        3.958636000      0.863685000      0.857564000
6        2.574823000      0.822496000      0.816674000
7        1.696489000      1.593360000      1.582093000
7        0.352316000      1.386688000      1.376959000
7        0.352108000     -1.386568000     -1.376830000
7        1.696250000     -1.593338000     -1.582067000
6        1.901041000     -2.550772000     -2.532850000
1        2.892829000     -2.849567000     -2.829498000
6        0.666001000     -2.972555000     -2.951787000
1        0.455060000     -3.722020000     -3.696056000
6       -0.262597000     -2.221453000     -2.205965000
1       -1.340041000     -2.255522000     -2.239860000
6       -0.262264000      2.221629000      2.206130000
1       -1.339703000      2.255776000      2.240105000
6        0.666446000      2.972669000      2.951876000
1        0.455617000      3.722156000      3.696154000
6        1.901423000      2.550791000      2.532849000
1        2.893256000      2.849514000      2.829419000
1        4.487108000      1.532471000      1.521606000
6        0.262429000     -2.205705000      2.221884000
1        1.339870000     -2.239522000      2.256110000
6       -0.666226000     -2.951463000      2.972981000
1       -0.455342000     -3.695580000      3.722613000
6       -1.901234000     -2.532708000      2.550923000
1       -2.893045000     -2.829385000      2.849615000
1       -4.486994000     -1.521891000      1.532375000
53      -6.726207000     -0.000144000     -0.000145000
53       6.726207000     -0.000179000     -0.000178000

 [FeII(bppSH)2]2+ TPSSh LS 
26       0.000000000      0.002880000      0.000005000
7       -1.904376000      0.002945000     -0.002467000
7       -0.354998000      1.383878000     -1.382392000
6       -2.578749000      0.820285000     -0.821073000
6       -3.959445000      0.862190000     -0.865145000
1       -4.477758000      1.532317000     -1.536306000
6       -4.667048000      0.001951000     -0.005975000
7       -1.699229000      1.589346000     -1.589400000
6       -1.902953000      2.542334000     -2.544375000
1       -2.894089000      2.840043000     -2.843725000
6       -0.667883000      2.962877000     -2.964641000
1       -0.456725000      3.708970000     -3.712198000
6        0.260040000      2.215120000     -2.214709000
1        1.337493000      2.248383000     -2.247694000
6       -3.958263000     -0.858421000      0.855379000
6       -2.579949000     -0.816323000      0.815411000
7       -1.701628000     -1.585163000      1.584824000
7       -0.357187000     -1.379298000      1.380765000
7        1.904376000      0.002931000      0.002467000
6        2.579938000     -0.816360000     -0.815397000
6        3.958252000     -0.858459000     -0.855381000
1        4.483997000     -1.527343000     -1.523117000
6        4.667048000      0.001937000      0.005940000
6        3.959456000      0.862201000      0.865094000
6        2.578760000      0.820294000      0.821041000
7        1.699249000      1.589378000      1.589356000
7        0.355015000      1.383910000      1.382365000
7        0.357169000     -1.379348000     -1.380709000
7        1.701608000     -1.585221000     -1.584777000
6        1.907710000     -2.540360000     -2.536987000
1        2.899820000     -2.838417000     -2.833108000
6        0.673394000     -2.962004000     -2.958591000
1        0.463892000     -3.710114000     -3.704593000
6       -0.256165000     -2.212769000     -2.212235000
1       -1.333548000     -2.246875000     -2.246717000
6       -0.260011000      2.215162000      2.214681000
1       -1.337464000      2.248430000      2.247675000
6        0.667921000      2.962928000      2.964591000
1        0.456773000      3.709033000      3.712140000
6        1.902986000      2.542376000      2.544319000
1        2.894126000      2.840086000      2.843656000
1        4.477778000      1.532347000      1.536228000
6        0.256136000     -2.212679000      2.212339000
1        1.333519000     -2.246784000      2.246836000
6       -0.673432000     -2.961882000      2.958715000
1       -0.463940000     -3.709959000      3.704752000
6       -1.907743000     -2.540255000      2.537078000
1       -2.899856000     -2.838298000      2.833201000
1       -4.484017000     -1.527287000      1.523126000
16      -6.404167000     -0.067703000      0.060932000
1       -6.641412000      0.866483000     -0.873948000
16       6.404166000     -0.067719000     -0.060988000
1        6.641424000      0.866492000      0.873864000

 [FeII(bppSMe)2]2+ TPSSh LS 
26       0.000000000      0.060813000      0.000012000
7        1.901933000      0.059643000      0.096795000
7        0.285433000      1.441831000      1.398032000
6        2.536355000      0.878809000      0.950693000
6        3.907257000      0.919978000      1.062054000
1        4.399570000      1.587489000      1.756485000
6        4.667227000      0.059543000      0.237438000
7        1.616293000      1.647408000      1.673285000
6        1.771387000      2.602497000      2.634051000
1        2.746583000      2.900185000      2.981970000
6        0.515986000      3.024952000      2.989282000
1        0.267375000      3.773652000      3.722541000
6       -0.372289000      2.275875000      2.195140000
1       -1.449914000      2.309717000      2.170899000
6        4.001827000     -0.798916000     -0.658139000
6        2.619923000     -0.754672000     -0.684310000
7        1.780711000     -1.522971000     -1.499839000
7        0.428080000     -1.317474000     -1.363994000
7       -1.901938000      0.059756000     -0.096682000
6       -2.619845000     -0.756319000      0.682662000
6       -4.001753000     -0.800471000      0.656573000
1       -4.547359000     -1.472969000      1.301199000
6       -4.667252000      0.060048000     -0.236950000
6       -3.907372000      0.922369000     -1.059679000
6       -2.536456000      0.880899000     -0.948607000
7       -1.616471000      1.651144000     -1.669546000
7       -0.285587000      1.445065000     -1.394781000
7       -0.427924000     -1.320758000      1.360734000
7       -1.780544000     -1.526503000      1.496317000
6       -2.033735000     -2.478472000      2.439655000
1       -3.039216000     -2.775957000      2.686152000
6       -0.822224000     -2.898401000      2.925321000
1       -0.650589000     -3.643695000      3.683692000
6        0.143509000     -2.150940000      2.225143000
1        1.217759000     -2.182649000      2.314656000
6        0.372062000      2.280641000     -2.190343000
1        1.449688000      2.314487000     -2.166085000
6       -0.516285000      3.031254000     -2.982953000
1       -0.267742000      3.781400000     -3.714755000
6       -1.771651000      2.608072000     -2.628465000
1       -2.746878000      2.906413000     -2.975738000
1       -4.399763000      1.591508000     -1.752485000
6       -0.143257000     -2.145612000     -2.230425000
1       -1.217494000     -2.177059000     -2.320180000
6        0.822553000     -2.891473000     -2.932203000
1        0.651002000     -3.634976000     -3.692350000
6        2.034006000     -2.472747000     -2.445356000
1        3.039513000     -2.769701000     -2.692392000
1        4.547504000     -1.469960000     -1.304219000
16       6.387374000      0.154758000      0.420422000
16      -6.387420000      0.155697000     -0.419511000
6        7.038213000     -1.050432000     -0.758089000
1        6.712271000     -2.060457000     -0.510094000
1        6.777783000     -0.781518000     -1.781686000
1        8.120227000     -0.989412000     -0.641005000
6       -7.038116000     -1.052460000      0.756037000
1       -6.713065000     -2.061984000      0.504860000
1       -6.776670000     -0.786680000      1.780193000
1       -8.120184000     -0.990382000      0.639999000

 [FeII(bppSOMe)2]2+ TPSSh LS 
26       0.000000000      0.040790000      0.000024000
7       -1.901920000      0.034027000      0.093321000
7       -0.288633000      1.419459000      1.398634000
6       -2.535352000      0.842257000      0.956023000
6       -3.915229000      0.854461000      1.083715000
1       -4.411275000      1.493400000      1.802794000
6       -4.628912000     -0.017446000      0.257746000
7       -1.620642000      1.616709000      1.675793000
6       -1.779659000      2.563086000      2.645950000
1       -2.755513000      2.853019000      2.998624000
6       -0.526388000      2.987966000      3.003838000
1       -0.280528000      3.730895000      3.743972000
6        0.365091000      2.249391000      2.202906000
1        1.442601000      2.287456000      2.181026000
6       -3.985922000     -0.870814000     -0.634612000
6       -2.603956000     -0.802653000     -0.682868000
7       -1.760710000     -1.562604000     -1.494157000
7       -0.409713000     -1.344929000     -1.362138000
7        1.901918000      0.034060000     -0.093300000
6        2.535320000      0.842261000     -0.956051000
6        3.915193000      0.854460000     -1.083794000
1        4.411213000      1.493375000     -1.802911000
6        4.628904000     -0.017423000     -0.257824000
6        3.985946000     -0.870767000      0.634580000
6        2.603981000     -0.802602000      0.682884000
7        1.760763000     -1.562530000      1.494224000
7        0.409762000     -1.344868000      1.362236000
7        0.288586000      1.419442000     -1.398609000
7        1.620586000      1.616693000     -1.675812000
6        1.779572000      2.563086000     -2.645957000
1        2.755415000      2.853024000     -2.998657000
6        0.526289000      2.987970000     -3.003801000
1        0.280405000      3.730906000     -3.743919000
6       -0.365163000      2.249390000     -2.202846000
1       -1.442673000      2.287453000     -2.180932000
6       -0.165561000     -2.179758000      2.219616000
1       -1.239880000     -2.208226000      2.311087000
6        0.796907000     -2.941005000      2.910674000
1        0.620419000     -3.692951000      3.661442000
6        2.010896000     -2.526755000      2.427687000
1        3.016411000     -2.833139000      2.665636000
1        4.582489000     -1.552401000      1.231283000
6        0.165641000     -2.179881000     -2.219436000
1        1.239963000     -2.208350000     -2.310872000
6       -0.796801000     -2.941180000     -2.910474000
1       -0.620286000     -3.693179000     -3.661182000
6       -2.010808000     -2.526897000     -2.427559000
1       -3.016314000     -2.833301000     -2.665520000
1       -4.582444000     -1.552463000     -1.231320000
16       6.432297000     -0.280191000     -0.394227000
8        6.736286000     -1.351345000      0.582791000
16      -6.432310000     -0.280208000      0.394091000
8       -6.736265000     -1.351384000     -0.582914000
6        6.944132000      1.303710000      0.343028000
1        6.552804000      1.372679000      1.357346000
1        8.033945000      1.270813000      0.355041000
1        6.605565000      2.129943000     -0.283830000
6       -6.944119000      1.303675000     -0.343219000
1       -8.033931000      1.270779000     -0.355270000
1       -6.605574000      2.129923000      0.283632000
1       -6.552754000      1.372621000     -1.357525000

 [FeII(bppSOOMe)2]2+ TPSSh LS 
26       0.000000000      0.088207000      0.000067000
7       -1.901924000      0.072846000     -0.056568000
7       -0.398286000      1.466523000      1.371281000
6       -2.599004000      0.868741000      0.766509000
6       -3.985150000      0.853852000      0.807686000
1       -4.558305000      1.453332000      1.502598000
6       -4.625895000     -0.033549000     -0.053161000
7       -1.749144000      1.648799000      1.551524000
6       -1.990060000      2.592690000      2.508150000
1       -2.993061000      2.869199000      2.788965000
6       -0.770859000      3.031128000      2.954993000
1       -0.587632000      3.776328000      3.710881000
6        0.185339000      2.303740000      2.220469000
1        1.261062000      2.355620000      2.276811000
6       -3.919902000     -0.871484000     -0.912322000
6       -2.536439000     -0.777940000     -0.875701000
7       -1.629345000     -1.531371000     -1.620675000
7       -0.293948000     -1.299449000     -1.389085000
7        1.901929000      0.073018000      0.056647000
6        2.598926000      0.868001000     -0.767378000
6        3.985068000      0.853059000     -0.808684000
1        4.558161000      1.451777000     -1.504304000
6        4.625898000     -0.033411000      0.053059000
6        3.919989000     -0.870424000      0.913188000
6        2.536524000     -0.776911000      0.876610000
7        1.629500000     -1.529556000      1.622463000
7        0.294083000     -1.297924000      1.390700000
7        0.398150000      1.465083000     -1.372641000
7        1.748991000      1.647176000     -1.553189000
6        1.989823000      2.589926000     -2.510962000
1        2.992799000      2.866115000     -2.792180000
6        0.770582000      3.027948000     -2.958103000
1        0.587288000      3.772353000     -3.714758000
6       -0.185550000      2.301289000     -2.222774000
1       -1.261277000      2.353093000     -2.279094000
6       -0.352645000     -2.125092000      2.203456000
1       -1.431113000     -2.141868000      2.216494000
6        0.547446000     -2.896157000      2.964143000
1        0.306968000     -3.645098000      3.700074000
6        1.798179000     -2.495913000      2.572598000
1        2.778695000     -2.815123000      2.885678000
1        4.443016000     -1.587642000      1.531912000
6        0.352851000     -2.127511000     -2.200875000
1        1.431320000     -2.144278000     -2.213829000
6       -0.547173000     -2.899416000     -2.960788000
1       -0.306631000     -3.649151000     -3.695888000
6       -1.797940000     -2.498796000     -2.569737000
1       -2.778429000     -2.818388000     -2.882514000
1       -4.442873000     -1.589350000     -1.530341000
16       6.429041000     -0.249149000     -0.095861000
8        6.677350000     -1.595845000      0.350181000
8        6.745016000      0.199241000     -1.427611000
6        7.132093000      0.887381000      1.078350000
1        6.809209000      0.622714000      2.084207000
1        8.211896000      0.752478000      0.983295000
1        6.857585000      1.907061000      0.811982000
16      -6.429054000     -0.249136000      0.095791000
8       -6.677320000     -1.596276000     -0.348935000
8       -6.745164000      0.200582000      1.427061000
6       -7.131982000      0.886223000     -1.079626000
1       -8.211794000      0.751384000     -0.984587000
1       -6.857537000      1.906170000     -0.814219000
1       -6.808955000      0.620580000     -2.085179000

 [FeII(bppcis-CH=CHPh)2]2+ TPSSh LS 
26      -0.000006000      0.789610000      0.000001000
7       -1.875351000      0.797375000     -0.316468000
7       -0.116567000      2.173499000     -1.420170000
6       -2.406771000      1.632832000     -1.216899000
6       -3.764439000      1.699480000     -1.455803000
1       -4.171872000      2.390061000     -2.181906000
6       -4.626407000      0.846336000     -0.732388000
7       -1.406851000      2.393173000     -1.836704000
6       -1.447163000      3.347478000     -2.808874000
1       -2.376115000      3.653130000     -3.260612000
6       -0.155822000      3.755863000     -3.027447000
1        0.178554000      4.499764000     -3.730805000
6        0.633358000      2.998600000     -2.142184000
1        1.702484000      3.019325000     -2.002402000
6       -4.054637000     -0.020498000      0.224410000
6       -2.687001000     -0.004045000      0.389604000
7       -1.946572000     -0.780173000      1.292001000
7       -0.587137000     -0.587007000      1.304796000
7        1.875339000      0.797373000      0.316468000
6        2.686991000     -0.004027000     -0.389624000
6        4.054627000     -0.020478000     -0.224433000
1        4.681355000     -0.666360000     -0.821029000
6        4.626396000      0.846336000      0.732384000
6        3.764426000      1.699462000      1.455818000
6        2.406758000      1.632813000      1.216917000
7        1.406836000      2.393135000      1.836742000
7        0.116552000      2.173466000      1.420205000
7        0.587127000     -0.586976000     -1.304825000
7        1.946563000     -0.780137000     -1.292037000
6        2.311305000     -1.728695000     -2.199409000
1        3.341408000     -2.016692000     -2.328955000
6        1.163295000     -2.159415000     -2.815837000
1        1.083177000     -2.905647000     -3.588223000
6        0.120159000     -1.421784000     -2.226762000
1       -0.937655000     -1.461894000     -2.432278000
6       -0.633375000      2.998544000      2.142243000
1       -1.702501000      3.019268000      2.002463000
6        0.155803000      3.755788000      3.027523000
1       -0.178574000      4.499670000      3.730900000
6        1.447146000      3.347414000      2.808937000
1        2.376097000      3.653059000      3.260681000
1        4.171858000      2.390029000      2.181935000
6       -0.120168000     -1.421830000      2.226718000
1        0.937646000     -1.461940000      2.432237000
6       -1.163303000     -2.159476000      2.815777000
1       -1.083184000     -2.905722000      3.588150000
6       -2.311312000     -1.728751000      2.199353000
1       -3.341415000     -2.016755000      2.328890000
1       -4.681363000     -0.666397000      0.820989000
6       -6.059315000      0.987146000     -0.940279000
1       -6.339511000      1.940276000     -1.379259000
6       -7.082711000      0.158254000     -0.628310000
1       -8.072376000      0.590474000     -0.758129000
6        6.059304000      0.987150000      0.940277000
1        6.339494000      1.940278000      1.379264000
6        7.082707000      0.158268000      0.628302000
1        8.072367000      0.590499000      0.758117000
6        7.097154000     -1.230744000      0.173620000
6        8.110351000     -1.637974000     -0.709525000
6        6.196194000     -2.195628000      0.652727000
6        8.182671000     -2.953513000     -1.148406000
6        6.286216000     -3.515205000      0.232595000
6        7.270772000     -3.895392000     -0.679490000
1        8.838206000     -0.912426000     -1.056281000
1        5.458380000     -1.915155000      1.396282000
1        8.963799000     -3.248998000     -1.838415000
1        5.607706000     -4.258040000      0.636184000
1        7.343654000     -4.927837000     -1.000140000
6       -7.097140000     -1.230758000     -0.173627000
6       -8.110339000     -1.638007000      0.709506000
6       -6.196151000     -2.195623000     -0.652719000
6       -8.182638000     -2.953546000      1.148389000
6       -6.286152000     -3.515201000     -0.232584000
6       -7.270712000     -3.895406000      0.679487000
1       -8.838213000     -0.912472000      1.056251000
1       -5.458331000     -1.915135000     -1.396262000
1       -8.963768000     -3.249045000      1.838389000
1       -5.607620000     -4.258023000     -0.636161000
1       -7.343577000     -4.927852000      1.000139000

 [FeII(bppcis-CH=CH(C6H4CN-4)2]2+ TPSSh LS 
26       0.000009000      1.205479000     -0.000002000
7       -1.873104000      1.211154000     -0.331727000
7       -0.106633000      2.589664000     -1.421218000
6       -2.397134000      2.045475000     -1.237647000
6       -3.753783000      2.107544000     -1.490614000
1       -4.156201000      2.795612000     -2.221877000
6       -4.616723000      1.250608000     -0.776290000
7       -1.394447000      2.807891000     -1.847809000
6       -1.428307000      3.762754000     -2.820548000
1       -2.353830000      4.067761000     -3.279816000
6       -0.136112000      4.172509000     -3.028797000
1        0.202995000      4.916904000     -3.729437000
6        0.647242000      3.415936000     -2.137409000
1        1.715325000      3.438548000     -1.990028000
6       -4.054580000      0.387261000      0.187143000
6       -2.687480000      0.406030000      0.366665000
7       -1.954773000     -0.369069000      1.274117000
7       -0.595363000     -0.172834000      1.299476000
7        1.873122000      1.211150000      0.331723000
6        2.687499000      0.406041000     -0.366683000
6        4.054599000      0.387268000     -0.187158000
1        4.685368000     -0.257343000     -0.780600000
6        4.616740000      1.250600000      0.776290000
6        3.753799000      2.107523000      1.490627000
6        2.397151000      2.045455000      1.237660000
7        1.394462000      2.807858000      1.847837000
7        0.106648000      2.589633000      1.421243000
7        0.595384000     -0.172805000     -1.299509000
7        1.954795000     -0.369041000     -1.274151000
6        2.324617000     -1.323446000     -2.174607000
1        3.354426000     -1.616056000     -2.295202000
6        1.181320000     -1.753991000     -2.798538000
1        1.106079000     -2.504733000     -3.567163000
6        0.135036000     -1.010784000     -2.221641000
1       -0.920936000     -1.050226000     -2.436499000
6       -0.647229000      3.415889000      2.137452000
1       -1.715312000      3.438500000      1.990073000
6        0.136124000      4.172448000      3.028853000
1       -0.202985000      4.916829000      3.729507000
6        1.428321000      3.762703000      2.820592000
1        2.353843000      4.067706000      3.279863000
1        4.156215000      2.795578000      2.221905000
6       -0.135012000     -1.010830000      2.221591000
1        0.920959000     -1.050275000      2.436447000
6       -1.181296000     -1.754046000      2.798477000
1       -1.106054000     -2.504802000      3.567090000
6       -2.324594000     -1.323489000      2.174558000
1       -3.354404000     -1.616100000      2.295151000
1       -4.685347000     -0.257359000      0.780577000
6       -6.053143000      1.375241000     -1.001104000
1       -6.350111000      2.342604000     -1.395589000
6       -7.052083000      0.500333000     -0.754662000
1       -8.057588000      0.893963000     -0.883371000
6        6.053159000      1.375223000      1.001112000
1        6.350133000      2.342579000      1.395609000
6        7.052090000      0.500305000      0.754673000
1        8.057600000      0.893918000      0.883400000
6        6.996966000     -0.910613000      0.365916000
6        7.943020000     -1.407999000     -0.543911000
6        6.072337000     -1.803406000      0.930694000
6        7.921863000     -2.736693000     -0.938058000
6        6.057949000     -3.137017000      0.562013000
6        6.970087000     -3.608668000     -0.394138000
1        8.691982000     -0.741699000     -0.956890000
1        5.388107000     -1.452523000      1.694465000
1        8.642998000     -3.108386000     -1.654866000
1        5.360106000     -3.828417000      1.017781000
6       -6.996978000     -0.910588000     -0.365910000
6       -7.943023000     -1.407955000      0.543936000
6       -6.072383000     -1.803400000     -0.930713000
6       -7.921884000     -2.736650000      0.938083000
6       -6.058014000     -3.137011000     -0.562032000
6       -6.970138000     -3.608644000      0.394141000
1       -8.691961000     -0.741640000      0.956934000
1       -5.388165000     -1.452531000     -1.694500000
1       -8.643010000     -3.108329000      1.654909000
1       -5.360197000     -3.828425000     -1.017818000
6       -6.921868000     -4.976501000      0.801865000
7       -6.852959000     -6.080180000      1.141432000
6        6.921798000     -4.976525000     -0.801862000
7        6.852871000     -6.080201000     -1.141433000

 [FeII(bppcis-CH=CH(C6H4NO2-4)2]2+ TPSSh LS 
26      -0.000022000      1.479419000      0.000001000
7       -1.871628000      1.484484000     -0.340090000
7       -0.100528000      2.863734000     -1.421458000
6       -2.391446000      2.318527000     -1.248638000
6       -3.746986000      2.378251000     -1.509589000
1       -4.146431000      3.064967000     -2.243744000
6       -4.611287000      1.518665000     -0.801247000
7       -1.386623000      3.082021000     -1.853362000
6       -1.416506000      4.037346000     -2.825954000
1       -2.340084000      4.342490000     -3.289041000
6       -0.123551000      4.447315000     -3.028493000
1        0.218469000      5.192052000     -3.727362000
6        0.656169000      3.690417000     -2.134136000
1        1.723637000      3.713153000     -1.982391000
6       -4.054511000      0.657066000      0.165963000
6       -2.688115000      0.677451000      0.353483000
7       -1.959385000     -0.097904000      1.263279000
7       -0.600234000      0.099968000      1.295887000
7        1.871585000      1.484494000      0.340091000
6        2.688082000      0.677499000     -0.353515000
6        4.054478000      0.657123000     -0.165995000
1        4.687973000      0.011495000     -0.755371000
6        4.611243000      1.518688000      0.801252000
6        3.746932000      2.378237000      1.509625000
6        2.391392000      2.318506000      1.248673000
7        1.386560000      3.081963000      1.853427000
7        0.100468000      2.863677000      1.421516000
7        0.600208000      0.100029000     -1.295942000
7        1.959361000     -0.097828000     -1.263341000
6        2.332138000     -1.056269000     -2.158530000
1        3.361956000     -1.351281000     -2.272581000
6        1.191407000     -1.487401000     -2.786376000
1        1.118559000     -2.241307000     -3.552128000
6        0.143324000     -0.740718000     -2.217193000
1       -0.911658000     -0.780219000     -2.436823000
6       -0.656239000      3.690323000      2.134227000
1       -1.723708000      3.713052000      1.982483000
6        0.123471000      4.447197000      3.028612000
1       -0.218558000      5.191903000      3.727510000
6        1.416432000      4.037252000      2.826056000
1        2.340006000      4.342390000      3.289155000
1        4.146368000      3.064930000      2.243807000
6       -0.143340000     -0.740809000      2.217105000
1        0.911642000     -0.780306000      2.436734000
6       -1.191414000     -1.487528000      2.786258000
1       -1.118556000     -2.241462000      3.551981000
6       -2.332150000     -1.056385000      2.158429000
1       -3.361965000     -1.351414000      2.272469000
1       -4.687999000      0.011404000      0.755311000
6       -6.047645000      1.633758000     -1.039597000
1       -6.350947000      2.604852000     -1.419877000
6       -7.036658000      0.740480000     -0.826815000
1       -8.046208000      1.118926000     -0.967703000
6        6.047601000      1.633797000      1.039606000
1        6.350885000      2.604890000      1.419900000
6        7.036633000      0.740542000      0.826811000
1        8.046174000      1.119014000      0.967695000
6        6.962293000     -0.677215000      0.460241000
6        7.909322000     -1.202879000     -0.432546000
6        6.014316000     -1.541413000      1.031597000
6        7.871187000     -2.540323000     -0.803085000
6        5.974746000     -2.881185000      0.681083000
6        6.893472000     -3.352813000     -0.248044000
1        8.672690000     -0.555503000     -0.848890000
1        5.331042000     -1.164196000      1.783344000
1        8.584227000     -2.959563000     -1.500308000
1        5.264703000     -3.569071000      1.120154000
6       -6.962278000     -0.677275000     -0.460246000
6       -7.909311000     -1.202975000      0.432516000
6       -6.014250000     -1.541435000     -1.031573000
6       -7.871134000     -2.540418000      0.803055000
6       -5.974638000     -2.881205000     -0.681059000
6       -6.893372000     -3.352869000      0.248041000
1       -8.672715000     -0.555629000      0.848840000
1       -5.330966000     -1.164189000     -1.783298000
1       -8.584177000     -2.959686000      1.500259000
1       -5.264554000     -3.569063000     -1.120108000
7       -6.826479000     -4.777147000      0.651206000
8       -7.696931000     -5.186293000      1.401689000
8       -5.891628000     -5.433405000      0.211055000
7        6.826622000     -4.777092000     -0.651206000
8        7.697065000     -5.186206000     -1.401718000
8        5.891801000     -5.433381000     -0.211040000

 [FeII(bppCH2OH)2]2+ TPSSh LS 
26       0.000002000      0.058524000     -0.000029000
7       -1.900759000      0.058182000     -0.110342000
7       -0.273225000      1.439186000     -1.400303000
6       -2.525615000      0.876947000     -0.966906000
6       -3.903136000      0.912346000     -1.082721000
1       -4.391396000      1.580409000     -1.780405000
6       -4.649794000      0.052850000     -0.265771000
7       -1.602078000      1.645527000     -1.683713000
6       -1.750331000      2.596986000     -2.649467000
1       -2.722939000      2.894487000     -3.004633000
6       -0.492325000      3.016066000     -2.999359000
1       -0.238258000      3.760949000     -3.734646000
6        0.390326000      2.268757000     -2.197299000
1        1.467919000      2.300276000     -2.168660000
6       -4.001208000     -0.802034000      0.627983000
6       -2.617607000     -0.760587000      0.667290000
7       -1.784337000     -1.529327000      1.484605000
7       -0.431241000     -1.324370000      1.358169000
7        1.900764000      0.058240000      0.110250000
6        2.617617000     -0.760495000     -0.667414000
6        4.001217000     -0.801944000     -0.628099000
1        4.583439000     -1.461969000     -1.254716000
6        4.649797000      0.052883000      0.265713000
6        3.903132000      0.912319000      1.082722000
6        2.525613000      0.876932000      0.966889000
7        1.602067000      1.645429000      1.683774000
7        0.273213000      1.439056000      1.400392000
7        0.431256000     -1.324261000     -1.358317000
7        1.784353000     -1.529206000     -1.484762000
6        2.046567000     -2.484844000     -2.422084000
1        3.055521000     -2.780173000     -2.658105000
6        0.838371000     -2.908099000     -2.913434000
1        0.672585000     -3.657254000     -3.669291000
6       -0.133376000     -2.159327000     -2.222844000
1       -1.207000000     -2.194753000     -2.318740000
6       -0.390352000      2.268400000      2.197613000
1       -1.467948000      2.299864000      2.169026000
6        0.492291000      3.015621000      2.999763000
1        0.238214000      3.760352000      3.735200000
6        1.750306000      2.596677000      2.649738000
1        2.722913000      2.894175000      3.004909000
1        4.391387000      1.580318000      1.780472000
6        0.133390000     -2.159400000      2.222731000
1        1.207014000     -2.194818000      2.318634000
6       -0.838356000     -2.908147000      2.913350000
1       -0.672571000     -3.657267000      3.669241000
6       -2.046550000     -2.484947000      2.421945000
1       -3.055502000     -2.780293000      2.657951000
1       -4.583425000     -1.462090000      1.254573000
6       -6.153872000      0.051417000     -0.352699000
1       -6.519057000      1.064565000     -0.133942000
1       -6.445426000     -0.190568000     -1.384261000
6        6.153874000      0.051453000      0.352645000
1        6.445430000     -0.190440000      1.384229000
1        6.519059000      1.064581000      0.133797000
8       -6.652895000     -0.893889000      0.566852000
1       -7.617530000     -0.908815000      0.522738000
8        6.652895000     -0.893937000     -0.566821000
1        7.617538000     -0.908716000     -0.522852000

 [FeII(bppSiPr)2]2+ TPSSh LS 
26       0.000548000      0.182206000     -0.007745000
7       -1.894165000      0.179323000     -0.197489000
7       -0.466560000     -1.420433000      1.067791000
6       -2.634466000     -0.767123000      0.390151000
6       -4.011493000     -0.820790000      0.287506000
1       -4.571421000     -1.605101000      0.773222000
6       -4.653976000      0.175170000     -0.475216000
7       -1.819639000     -1.659952000      1.098353000
6       -2.099407000     -2.764530000      1.847033000
1       -3.109894000     -3.110029000      1.987439000
6       -0.904421000     -3.251465000      2.311508000
1       -0.755180000     -4.116377000      2.935710000
6        0.079114000     -2.383577000      1.801239000
1        1.148399000     -2.419226000      1.936568000
6       -3.868054000      1.176337000     -1.092908000
6       -2.503614000      1.129334000     -0.923996000
7       -1.564611000      2.023694000     -1.453030000
7       -0.244968000      1.786223000     -1.152275000
7        1.895446000      0.184470000      0.180084000
6        2.474982000      0.848525000      1.192450000
6        3.837866000      0.883591000      1.376031000
1        4.284383000      1.422980000      2.200477000
6        4.655885000      0.192432000      0.451500000
6        4.044809000     -0.503327000     -0.610995000
6        2.665822000     -0.471319000     -0.694928000
7        1.879270000     -1.094296000     -1.672530000
7        0.518502000     -0.931029000     -1.568560000
7        0.195278000      1.299838000      1.621943000
7        1.507532000      1.468632000      1.993129000
6        1.600033000      2.242659000      3.111381000
1        2.552529000      2.485464000      3.552281000
6        0.321582000      2.583088000      3.473409000
1        0.025403000      3.189604000      4.312674000
6       -0.514582000      1.974735000      2.518922000
1       -1.590322000      2.000499000      2.447743000
6        0.003233000     -1.600727000     -2.592934000
1       -1.065020000     -1.627545000     -2.738164000
6        1.014318000     -2.201040000     -3.366437000
1        0.892358000     -2.801532000     -4.252164000
6        2.193988000     -1.860357000     -2.755614000
1        3.215474000     -2.097753000     -3.001334000
1        4.630351000     -1.040382000     -1.341270000
6        0.434320000      2.754297000     -1.756738000
1        1.508773000      2.793625000     -1.673094000
6       -0.429199000      3.622594000     -2.450090000
1       -0.160385000      4.491327000     -3.027149000
6       -1.692019000      3.131253000     -2.237450000
1       -2.655268000      3.475345000     -2.575604000
1       -4.339347000      1.952663000     -1.680468000
16      -6.358897000      0.275456000     -0.761747000
16       6.362052000      0.311544000      0.722932000
6       -7.143988000     -1.063331000      0.232708000
1       -6.563132000     -1.970711000      0.046169000
6       -8.543718000     -1.240087000     -0.361184000
1       -9.129492000     -0.322850000     -0.267162000
1       -8.503186000     -1.524549000     -1.413301000
1       -9.063048000     -2.026873000      0.190090000
6       -7.183412000     -0.718600000      1.718902000
1       -6.190046000     -0.540376000      2.136241000
1       -7.785991000      0.175519000      1.887894000
1       -7.640607000     -1.545871000      2.268756000
6        7.176630000     -0.751507000     -0.543604000
1        6.709027000     -0.507802000     -1.501460000
6        8.637525000     -0.295485000     -0.575036000
1        8.726601000      0.756201000     -0.849847000
1        9.117905000     -0.447666000      0.394172000
1        9.176756000     -0.892771000     -1.313358000
6        7.038700000     -2.235246000     -0.213934000
1        7.531055000     -2.463700000      0.732912000
1        5.997042000     -2.554668000     -0.138780000
1        7.520224000     -2.825116000     -0.998749000

 [FeII(bppCOOEt)2]2+ TPSSh LS 
26       0.000000000      0.138189000      0.000015000
7       -1.895194000      0.137460000     -0.155606000
7       -0.233167000      1.521305000     -1.404776000
6       -2.493949000      0.959441000     -1.029206000
6       -3.867936000      0.997080000     -1.180696000
1       -4.373825000      1.651226000     -1.878470000
6       -4.625838000      0.138331000     -0.382144000
7       -1.554401000      1.727316000     -1.720572000
6       -1.681381000      2.683621000     -2.685479000
1       -2.646709000      2.980230000     -3.061558000
6       -0.415546000      3.105629000     -3.001044000
1       -0.144036000      3.854899000     -3.725629000
6        0.448751000      2.355978000     -2.180823000
1        1.525256000      2.391035000     -2.125082000
6       -4.013454000     -0.722191000      0.531825000
6       -2.630143000     -0.682879000      0.606834000
7       -1.815859000     -1.449710000      1.444591000
7       -0.460841000     -1.242551000      1.349432000
7        1.895194000      0.137431000      0.155632000
6        2.630130000     -0.682906000     -0.606824000
6        4.013441000     -0.722237000     -0.531820000
1        4.608836000     -1.382829000     -1.145517000
6        4.625839000      0.138262000      0.382162000
6        3.867951000      0.997009000      1.180728000
6        2.493963000      0.959389000      1.029244000
7        1.554427000      1.727265000      1.720627000
7        0.233189000      1.521274000      1.404834000
7        0.460819000     -1.242537000     -1.349423000
7        1.815833000     -1.449712000     -1.444590000
6        2.097491000     -2.401258000     -2.380871000
1        3.110537000     -2.698350000     -2.596022000
6        0.900308000     -2.818913000     -2.902705000
1        0.750371000     -3.563265000     -3.666641000
6       -0.085706000     -2.071396000     -2.231517000
1       -1.156722000     -2.103057000     -2.354374000
6       -0.448716000      2.355934000      2.180906000
1       -1.525221000      2.391003000      2.125172000
6        0.415593000      3.105554000      3.001143000
1        0.144095000      3.854807000      3.725750000
6        1.681422000      2.683545000      2.685555000
1        2.646755000      2.980136000      3.061635000
1        4.373851000      1.651136000      1.878513000
6        0.085669000     -2.071423000      2.231522000
1        1.156684000     -2.103099000      2.354383000
6       -0.900358000     -2.818932000      2.902701000
1       -0.750434000     -3.563291000      3.666633000
6       -2.097533000     -2.401259000      2.380865000
1       -3.110583000     -2.698339000      2.596009000
1       -4.608860000     -1.382784000      1.145512000
6       -6.122396000      0.194751000     -0.562682000
8       -6.633654000      0.945192000     -1.358891000
8       -6.750819000     -0.655524000      0.239309000
6        6.122398000      0.194650000      0.562705000
8        6.633674000      0.945138000      1.358857000
8        6.750812000     -0.655555000     -0.239367000
6       -8.222366000     -0.667974000      0.130381000
1       -8.466032000     -0.909426000     -0.904708000
1       -8.569054000      0.343591000      0.343985000
6       -8.745008000     -1.687810000      1.110700000
1       -9.834717000     -1.711494000      1.044584000
1       -8.370236000     -2.686925000      0.881610000
1       -8.473681000     -1.428548000      2.135553000
6        8.222367000     -0.667944000     -0.130529000
1        8.466105000     -0.909433000      0.904534000
1        8.568996000      0.343647000     -0.344106000
6        8.744996000     -1.687710000     -1.110926000
1        9.834710000     -1.711348000     -1.044876000
1        8.370282000     -2.686853000     -0.881860000
1        8.473596000     -1.428413000     -2.135751000

 [FeII(bppCSNHMe)2]2+ TPSSh LS 
26       0.000000000      0.116298000      0.000000000
7       -1.900421000      0.104409000      0.074822000
7       -0.417552000      1.493945000     -1.367761000
6       -2.611089000      0.906542000     -0.723116000
6       -3.998197000      0.911045000     -0.727265000
1       -4.555246000      1.547033000     -1.401765000
6       -4.655527000      0.004478000      0.117909000
7       -1.769640000      1.684247000     -1.525249000
6       -2.019237000      2.625644000     -2.480391000
1       -3.024262000      2.907663000     -2.746616000
6       -0.804831000      3.055245000     -2.950295000
1       -0.629796000      3.795841000     -3.712493000
6        0.158103000      2.323806000     -2.229800000
1        1.233081000      2.365536000     -2.304399000
6       -3.908996000     -0.838619000      0.952658000
6       -2.533645000     -0.744779000      0.901123000
7       -1.616834000     -1.497183000      1.640424000
7       -0.284949000     -1.269751000      1.391680000
7        1.900421000      0.104410000     -0.074822000
6        2.533645000     -0.744778000     -0.901123000
6        3.908997000     -0.838618000     -0.952657000
1        4.423835000     -1.557197000     -1.575385000
6        4.655527000      0.004479000     -0.117908000
6        3.998196000      0.911045000      0.727266000
6        2.611089000      0.906543000      0.723117000
7        1.769640000      1.684247000      1.525249000
7        0.417551000      1.493944000      1.367761000
7        0.284949000     -1.269750000     -1.391681000
7        1.616835000     -1.497182000     -1.640424000
6        1.776214000     -2.465306000     -2.587849000
1        2.754161000     -2.780864000     -2.911969000
6        0.521055000     -2.872011000     -2.962154000
1        0.274317000     -3.624477000     -3.692200000
6       -0.371032000     -2.102395000     -2.192389000
1       -1.449417000     -2.122873000     -2.187374000
6       -0.158104000      2.323805000      2.229801000
1       -1.233081000      2.365534000      2.304400000
6        0.804830000      3.055244000      2.950297000
1        0.629794000      3.795839000      3.712494000
6        2.019236000      2.625643000      2.480392000
1        3.024260000      2.907663000      2.746618000
1        4.555245000      1.547033000      1.401767000
6        0.371033000     -2.102396000      2.192388000
1        1.449418000     -2.122874000      2.187372000
6       -0.521054000     -2.872011000      2.962153000
1       -0.274316000     -3.624478000      3.692199000
6       -1.776213000     -2.465306000      2.587849000
1       -2.754160000     -2.780865000      2.911969000
1       -4.423835000     -1.557197000      1.575386000
6        6.139070000     -0.155488000     -0.076749000
16       6.759408000     -1.685055000     -0.028126000
6       -6.139070000     -0.155488000      0.076750000
16      -6.759409000     -1.685055000      0.028125000
7        6.859054000      0.971856000     -0.014325000
1        6.396464000      1.856147000     -0.171741000
7       -6.859054000      0.971855000      0.014324000
1       -6.396464000      1.856147000      0.171741000
6        8.316661000      0.973825000      0.073599000
1        8.631536000      0.454570000      0.979648000
1        8.746133000      0.455889000     -0.786714000
1        8.656688000      2.007156000      0.096283000
6       -8.316660000      0.973825000     -0.073601000
1       -8.631535000      0.454570000     -0.979650000
1       -8.746133000      0.455888000      0.786711000
1       -8.656688000      2.007156000     -0.096284000


 [FeII(bppH)2]2+ TPSSh HS  
26      -0.000025000      0.000005000     -0.000121000
7       -2.142204000     -0.000014000     -0.000053000
7       -0.629275000      1.519262000     -1.446939000
6       -2.815889000      0.819645000     -0.810425000
6       -4.203022000      0.862888000     -0.849427000
1       -4.736612000      1.535270000     -1.505873000
6       -4.888188000     -0.000037000     -0.000091000
7       -1.982099000      1.622850000     -1.604222000
6       -2.293607000      2.539140000     -2.565452000
1       -3.314067000      2.759424000     -2.830996000
6       -1.110899000      3.041725000     -3.046109000
1       -0.986273000      3.786573000     -3.814233000
6       -0.108559000      2.378010000     -2.318403000
1        0.962273000      2.490093000     -2.388613000
6       -4.203024000     -0.862956000      0.849258000
6       -2.815888000     -0.819697000      0.810305000
7       -1.982150000     -1.622928000      1.604144000
7       -0.629310000     -1.519415000      1.446949000
7        2.142100000      0.000043000      0.000052000
6        2.815861000     -0.822849000     -0.807007000
6        4.203005000     -0.866213000     -0.845697000
1        4.736682000     -1.541190000     -1.499402000
6        4.888079000      0.000110000      0.000240000
6        4.202848000      0.866398000      0.846083000
6        2.815715000      0.822965000      0.807207000
7        1.981969000      1.629343000      1.597819000
7        0.629115000      1.525231000      1.441047000
7        0.629372000     -1.525233000     -1.441077000
7        1.982245000     -1.629271000     -1.597713000
6        2.293994000     -2.549318000     -2.555275000
1        3.314520000     -2.770531000     -2.819789000
6        1.111421000     -3.053934000     -3.034140000
1        0.987001000     -3.801821000     -3.799339000
6        0.108887000     -2.387472000     -2.309219000
1       -0.961922000     -2.499956000     -2.379153000
6        0.108508000      2.387475000      2.309111000
1       -0.962313000      2.499911000      2.378933000
6        1.110938000      3.053996000      3.034125000
1        0.986406000      3.801894000      3.799296000
6        2.293580000      2.549414000      2.555403000
1        3.314069000      2.770670000      2.820025000
1        4.736404000      1.541403000      1.499859000
6       -0.108678000     -2.378179000      2.318448000
1        0.962144000     -2.490323000      2.388711000
6       -1.111089000     -3.041823000      3.046113000
1       -0.986544000     -3.786666000      3.814256000
6       -2.293744000     -2.539173000      2.565389000
1       -3.314229000     -2.759392000      2.830888000
1       -4.736623000     -1.535352000      1.505683000
1       -5.971216000     -0.000048000     -0.000107000
1        5.971107000      0.000140000      0.000315000

 [FeII(bppCH3)2]2+ TPSSh HS 
26      -0.000001000     -0.000042000      0.003058000
7       -2.135952000     -0.003874000      0.002221000
7       -0.635893000      1.523611000      1.447407000
6       -2.818736000      0.815856000      0.804413000
6       -4.202983000      0.862612000      0.833479000
1       -4.730177000      1.545620000      1.485540000
6       -4.915424000      0.004124000     -0.011696000
7       -1.988926000      1.623156000      1.601810000
6       -2.304765000      2.537449000      2.562324000
1       -3.326373000      2.753825000      2.826266000
6       -1.124355000      3.043814000      3.045969000
1       -1.003785000      3.788547000      3.814804000
6       -0.118892000      2.383316000      2.320155000
1        0.951556000      2.497671000      2.391920000
6       -4.199441000     -0.855769000     -0.852494000
6       -2.815352000     -0.818809000     -0.807768000
7       -1.982168000     -1.625966000     -1.601773000
7       -0.629710000     -1.524419000     -1.443591000
7        2.135953000      0.003863000      0.002445000
6        2.815436000      0.818788000     -0.807557000
6        4.199469000      0.855862000     -0.852087000
1        4.724129000      1.527926000     -1.517452000
6        4.915430000     -0.003923000     -0.011048000
6        4.202964000     -0.862340000      0.834066000
6        2.818658000     -0.815714000      0.804786000
7        1.988843000     -1.623033000      1.602126000
7        0.635820000     -1.523667000      1.447501000
7        0.629788000      1.524074000     -1.443781000
7        1.982253000      1.625778000     -1.601766000
6        2.294148000      2.542599000     -2.561168000
1        3.314726000      2.761922000     -2.826637000
6        1.111703000      3.048061000     -3.040741000
1        0.987965000      3.794322000     -3.807589000
6        0.109184000      2.384680000     -2.313488000
1       -0.961622000      2.497607000     -2.382224000
6        0.118794000     -2.383369000      2.320231000
1       -0.951650000     -2.497859000      2.391835000
6        1.124229000     -3.043690000      3.046258000
1        1.003627000     -3.788384000      3.815127000
6        2.304650000     -2.537222000      2.562763000
1        3.326245000     -2.753457000      2.826872000
1        4.730123000     -1.545231000      1.486266000
6       -0.109091000     -2.385175000     -2.313132000
1        0.961710000     -2.498254000     -2.381693000
6       -1.111590000     -3.048503000     -3.040478000
1       -0.987826000     -3.794857000     -3.807231000
6       -2.294040000     -2.542849000     -2.561137000
1       -3.314607000     -2.762072000     -2.826731000
1       -4.724064000     -1.527855000     -1.517854000
6       -6.414926000     -0.010697000      0.000117000
1       -6.820031000      0.963026000      0.276433000
1       -6.817521000     -0.300446000     -0.970754000
1       -6.770245000     -0.738736000      0.736956000
6        6.414929000      0.011239000      0.000736000
1        6.820374000     -0.958741000      0.289223000
1        6.817337000      0.288889000     -0.973808000
1        6.770083000      0.748919000      0.727999000

 [FeII(bppCOOH)2]2+ TPSSh HS 
26      -0.000004000      0.000110000      0.002336000
7        2.139161000     -0.007037000      0.001307000
7        0.621470000     -1.525329000      1.445411000
6        2.809446000     -0.832908000      0.810203000
6        4.193456000     -0.881105000      0.850974000
1        4.749867000     -1.546906000      1.496490000
6        4.886878000     -0.017748000      0.005399000
7        1.974156000     -1.635715000      1.600571000
6        2.284380000     -2.556904000      2.557813000
1        3.305192000     -2.781525000      2.819391000
6        1.100065000     -3.055875000      3.038277000
1        0.973503000     -3.802937000      3.803947000
6        0.098982000     -2.385428000      2.314887000
1       -0.972140000     -2.493464000      2.387233000
6        4.205173000      0.852552000     -0.843496000
6        2.817656000      0.812830000     -0.804436000
7        1.989128000      1.622659000     -1.596093000
7        0.635504000      1.521913000     -1.442247000
7       -2.139158000      0.007083000      0.001344000
6       -2.817613000     -0.812844000     -0.804376000
6       -4.205129000     -0.852660000     -0.843393000
1       -4.748937000     -1.521789000     -1.493860000
6       -4.886870000      0.017602000      0.005514000
6       -4.193487000      0.881016000      0.851063000
6       -2.809476000      0.832913000      0.810252000
7       -1.974208000      1.635776000      1.600586000
7       -0.621519000      1.525461000      1.445386000
7       -0.635438000     -1.521836000     -1.442266000
7       -1.989067000     -1.622633000     -1.596058000
6       -2.305806000     -2.543629000     -2.551357000
1       -3.327830000     -2.762309000     -2.812562000
6       -1.125593000     -3.052158000     -3.031661000
1       -1.004693000     -3.801932000     -3.795595000
6       -0.119477000     -2.387271000     -2.310025000
1        0.950807000     -2.503496000     -2.382075000
6       -0.099059000      2.385595000      2.314841000
1        0.972059000      2.493692000      2.387157000
6       -1.100159000      3.055993000      3.038257000
1       -0.973617000      3.803066000      3.803919000
6       -2.284459000      2.556951000      2.557834000
1       -3.305277000      2.781517000      2.819440000
1       -4.749928000      1.546782000      1.496590000
6        0.119541000      2.387368000     -2.309987000
1       -0.950742000      2.503634000     -2.381994000
6        1.125654000      3.052212000     -3.031665000
1        1.004753000      3.801989000     -3.795596000
6        2.305867000      2.543636000     -2.551409000
1        3.327889000      2.762274000     -2.812655000
1        4.749007000      1.521637000     -1.493988000
6        6.390057000     -0.077274000      0.059965000
8        6.980201000     -0.828742000      0.790574000
8        6.954943000      0.792690000     -0.788724000
1        7.923154000      0.713147000     -0.713034000
6       -6.390052000      0.077021000      0.060123000
8       -6.980228000      0.828468000      0.790728000
8       -6.954900000     -0.792973000     -0.788561000
1       -7.923115000     -0.713485000     -0.712858000

 [FeII(bppNH2)2]2+ TPSSh HS 

 [FeII(bppNMe2)2]2+ TPSSh HS 

 [FeII(bppNO2)2]2+ TPSSh HS 
26      -0.000005000      0.000047000      0.000006000
7        2.143542000      0.000011000     -0.000023000
7        0.630089000     -1.523561000      1.443070000
6        2.814274000     -0.825259000      0.808912000
6        4.202007000     -0.872233000      0.852052000
1        4.768719000     -1.532375000      1.492749000
6        4.857048000     -0.000030000     -0.000061000
7        1.984555000     -1.630284000      1.597554000
6        2.298053000     -2.554068000      2.553611000
1        3.319236000     -2.777515000      2.815258000
6        1.116040000     -3.056988000      3.032612000
1        0.991449000     -3.806472000      3.796393000
6        0.112100000     -2.387521000      2.310710000
1       -0.958484000     -2.500711000      2.384175000
6        4.202009000      0.872192000     -0.852157000
6        2.814276000      0.825259000     -0.808977000
7        1.984555000      1.630303000     -1.597595000
7        0.630092000      1.523603000     -1.443077000
7       -2.143547000      0.000008000      0.000027000
6       -2.814277000     -0.825288000     -0.808885000
6       -4.202010000     -0.872260000     -0.852026000
1       -4.768723000     -1.532421000     -1.492702000
6       -4.857053000     -0.000026000      0.000056000
6       -4.202015000      0.872224000      0.852124000
6       -2.814282000      0.825285000      0.808951000
7       -1.984555000      1.630348000      1.597541000
7       -0.630092000      1.523631000      1.443020000
7       -0.630089000     -1.523596000     -1.443020000
7       -1.984556000     -1.630335000     -1.597497000
6       -2.298049000     -2.554155000     -2.553522000
1       -3.319231000     -2.777618000     -2.815160000
6       -1.116034000     -3.057086000     -3.032504000
1       -0.991438000     -3.806598000     -3.796257000
6       -0.112097000     -2.387585000     -2.310628000
1        0.958488000     -2.500771000     -2.384090000
6       -0.112089000      2.387626000      2.310615000
1        0.958497000      2.500830000      2.384045000
6       -1.116015000      3.057108000      3.032524000
1       -0.991408000      3.806620000      3.796276000
6       -2.298037000      2.554159000      2.553577000
1       -3.319214000      2.777604000      2.815248000
1       -4.768729000      1.532372000      1.492812000
6        0.112097000      2.387577000     -2.310699000
1       -0.958487000      2.500788000     -2.384136000
6        1.116031000      3.057030000     -3.032624000
1        0.991434000      3.806520000     -3.796398000
6        2.298047000      2.554084000     -2.553658000
1        3.319227000      2.777512000     -2.815330000
1        4.768722000      1.532316000     -1.492870000
7        6.353794000     -0.000052000     -0.000082000
8        6.891632000      0.782078000     -0.761238000
8        6.891630000     -0.782193000      0.761064000
7       -6.353797000     -0.000045000      0.000072000
8       -6.891630000     -0.782215000     -0.761045000
8       -6.891634000      0.782107000      0.761204000

 [FeII(bpppz)2]2+ TPSSh HS 


 [FeII(bppOH)2]2+ TPSSh HS 
26       0.008228000     -0.006556000      0.012410000
7        2.147554000      0.007762000     -0.023623000
7        0.651830000      2.065910000      0.406401000
6        2.829783000      1.117194000      0.277820000
6        4.210610000      1.169730000      0.336566000
1        4.739405000      2.081019000      0.580914000
6        4.906840000     -0.015599000      0.057706000
7        2.002947000      2.224248000      0.524643000
6        2.319114000      3.511072000      0.854173000
1        3.338912000      3.831866000      0.984943000
6        1.140777000      4.203700000      0.957052000
1        1.018635000      5.245146000      1.203655000
6        0.136480000      3.261460000      0.667480000
1       -0.932693000      3.403480000      0.638040000
6        4.207909000     -1.186552000     -0.269763000
6        2.831867000     -1.112253000     -0.296531000
7        2.004439000     -2.199525000     -0.616102000
7        0.653266000     -2.004859000     -0.642888000
7       -2.151956000     -0.009354000      0.043244000
6       -2.818930000     -0.299928000      1.167007000
6       -4.192670000     -0.322090000      1.259874000
1       -4.722871000     -0.557834000      2.171157000
6       -4.916168000     -0.019597000      0.096179000
6       -4.241154000      0.287236000     -1.092173000
6       -2.856537000      0.275745000     -1.055084000
7       -2.053392000      0.561685000     -2.166863000
7       -0.698525000      0.521699000     -2.014408000
7       -0.618606000     -0.528852000      2.032448000
7       -1.962903000     -0.582243000      2.246652000
6       -2.239591000     -0.919506000      3.536907000
1       -3.251331000     -1.011601000      3.895232000
6       -1.037742000     -1.090015000      4.178775000
1       -0.884888000     -1.360678000      5.210077000
6       -0.062013000     -0.836083000      3.201234000
1        1.012392000     -0.863758000      3.295934000
6       -0.202796000      0.826554000     -3.207138000
1        0.865574000      0.862677000     -3.353397000
6       -1.226695000      1.067035000     -4.143456000
1       -1.122224000      1.332578000     -5.182156000
6       -2.394243000      0.890205000     -3.449132000
1       -3.421334000      0.970989000     -3.762499000
1       -4.785720000      0.522085000     -1.996667000
6        0.139289000     -3.178029000     -0.994842000
1       -0.929755000     -3.289400000     -1.089131000
6        1.144905000     -4.140541000     -1.198756000
1        1.024314000     -5.170964000     -1.488573000
6        2.322847000     -3.483554000     -0.952607000
1        3.343956000     -3.824067000     -0.993804000
1        4.757749000     -2.089693000     -0.491047000
8        6.235378000     -0.109367000      0.077813000
1        6.663172000      0.730075000      0.305658000
8       -6.244477000     -0.046096000      0.205148000
1       -6.688307000      0.169853000     -0.628955000

 [FeII(bppOMe)2]2+ TPSSh HS 

 [FeII(bppF)2]2+ TPSSh HS 
26      -0.009882000      0.000840000      0.030983000
7       -2.146449000     -0.000401000     -0.009270000
7       -0.638909000      2.108275000     -0.099522000
6       -2.820650000      1.155156000     -0.005592000
6       -4.204158000      1.220813000      0.027948000
1       -4.762960000      2.145229000      0.030566000
6       -4.867546000     -0.001196000      0.054384000
7       -1.994016000      2.285645000     -0.042266000
6       -2.316711000      3.613233000     -0.057357000
1       -3.339159000      3.951168000     -0.025077000
6       -1.141033000      4.314263000     -0.121416000
1       -1.023841000      5.384785000     -0.148692000
6       -0.131191000      3.334566000     -0.147201000
1        0.937917000      3.471198000     -0.199104000
6       -4.203071000     -1.222874000      0.043413000
6       -2.819638000     -1.156439000      0.008918000
7       -1.992087000     -2.286672000     -0.013616000
7       -0.637168000     -2.108931000     -0.073387000
7        2.154437000      0.000521000      0.026812000
6        2.832418000     -0.006837000     -1.124464000
6        4.218148000     -0.007503000     -1.188882000
1        4.774881000     -0.013498000     -2.114614000
6        4.882858000      0.000257000      0.030635000
6        4.214353000      0.008215000      1.251006000
6        2.832255000      0.007855000      1.177477000
7        1.993603000      0.015093000      2.303883000
7        0.644984000      0.014159000      2.102247000
7        0.654356000     -0.012241000     -2.068437000
7        2.006753000     -0.013868000     -2.253413000
6        2.321178000     -0.022979000     -3.583669000
1        3.342283000     -0.025514000     -3.926670000
6        1.139241000     -0.027526000     -4.276322000
1        1.013391000     -0.034895000     -5.346152000
6        0.134629000     -0.020556000     -3.290236000
1       -0.936403000     -0.021432000     -3.421004000
6        0.105946000      0.022073000      3.319033000
1       -0.966896000      0.023081000      3.434044000
6        1.095936000      0.028312000      4.314804000
1        0.957795000      0.035219000      5.383093000
6        2.288286000      0.023691000      3.634259000
1        3.304931000      0.025729000      3.991032000
1        4.768095000      0.014116000      2.178581000
6       -0.128319000     -3.335273000     -0.104689000
1        0.940942000     -3.471446000     -0.154504000
6       -1.137289000     -4.315426000     -0.065637000
1       -1.019166000     -5.386115000     -0.078511000
6       -2.313604000     -3.614618000     -0.010948000
1       -3.335748000     -3.953007000      0.025903000
1       -4.761076000     -2.147667000      0.057693000
9       -6.186875000     -0.001577000      0.086838000
9        6.203672000      0.000123000      0.033591000

 [FeII(bppCl)2]2+ TPSSh HS 
26       0.009967000      0.000797000      0.038602000
7        2.141741000     -0.000343000     -0.013548000
7        0.635280000      2.107022000     -0.147871000
6        2.817669000      1.153062000     -0.048506000
6        4.201458000      1.217055000     -0.025790000
1        4.743788000      2.150491000     -0.054209000
6        4.887017000      0.002122000      0.033685000
7        1.991190000      2.283944000     -0.112652000
6        2.314681000      3.609610000     -0.171229000
1        3.337661000      3.947140000     -0.161509000
6        1.138894000      4.310500000     -0.241641000
1        1.022837000      5.379920000     -0.299244000
6        0.128002000      3.332183000     -0.225623000
1       -0.941603000      3.468218000     -0.267835000
6        4.202114000     -1.214185000      0.064900000
6        2.818287000     -1.152727000      0.037492000
7        1.992090000     -2.285409000      0.057598000
7        0.636149000     -2.111867000      0.009129000
7       -2.148806000      0.000655000      0.021350000
6       -2.836562000      0.044019000      1.164725000
6       -4.219250000      0.046708000      1.226291000
1       -4.762907000      0.082081000      2.158895000
6       -4.901399000      0.000980000      0.008220000
6       -4.207898000     -0.044837000     -1.200829000
6       -2.822688000     -0.042698000     -1.130879000
7       -1.990410000     -0.085798000     -2.256035000
7       -0.639590000     -0.079591000     -2.062890000
7       -0.655519000      0.078881000      2.105357000
7       -2.005506000      0.086698000      2.297142000
6       -2.309173000      0.135842000      3.624221000
1       -3.328189000      0.149583000      3.973677000
6       -1.121483000      0.160793000      4.313013000
1       -0.991041000      0.200431000      5.381531000
6       -0.124661000      0.123876000      3.325179000
1        0.947391000      0.128034000      3.447410000
6       -0.111556000     -0.125570000     -3.280827000
1        0.960318000     -0.130943000     -3.404186000
6       -1.109747000     -0.161948000     -4.271889000
1       -0.977805000     -0.202082000     -5.340231000
6       -2.296306000     -0.135578000     -3.586489000
1       -3.315136000     -0.148196000     -3.935795000
1       -4.742893000     -0.080227000     -2.138359000
6        0.129108000     -3.339471000      0.022960000
1       -0.940462000     -3.478493000     -0.009255000
6        1.140172000     -4.316107000      0.080693000
1        1.024266000     -5.386856000      0.103238000
6        2.315807000     -3.611735000      0.098867000
1        3.338862000     -3.947355000      0.133989000
1        4.744855000     -2.146921000      0.105846000
17       6.592512000      0.003746000      0.064777000
17      -6.608414000      0.001181000      0.001109000

 [FeII(bppBr)2]2+ TPSSh HS 
26       0.000005000     -0.000499000     -0.000252000
7        2.137526000     -0.000095000     -0.000011000
7        0.631900000      1.521635000      1.446836000
6        2.815798000      0.818337000      0.809100000
6        4.200420000      0.866410000      0.851933000
1        4.736603000      1.538014000      1.506011000
6        4.887631000      0.000386000      0.000338000
7        1.985331000      1.623158000      1.604266000
6        2.298439000      2.539085000      2.565720000
1        3.319154000      2.757902000      2.831734000
6        1.116659000      3.043380000      3.046101000
1        0.993152000      3.788396000      3.814269000
6        0.113046000      2.381091000      2.318265000
1       -0.957600000      2.494978000      2.388704000
6        4.200938000     -0.865875000     -0.851435000
6        2.816290000     -0.818284000     -0.808954000
7        1.986303000     -1.623378000     -1.604345000
7        0.632797000     -1.522280000     -1.447291000
7       -2.137495000     -0.000173000     -0.000127000
6       -2.816087000     -0.819979000      0.807331000
6       -4.200726000     -0.867702000      0.849956000
1       -4.737174000     -1.540416000      1.502676000
6       -4.887597000      0.000204000      0.000005000
6       -4.200569000      0.867923000     -0.850008000
6       -2.815938000      0.819824000     -0.807516000
7       -1.985670000      1.626251000     -1.601266000
7       -0.632195000      1.524532000     -1.444311000
7       -0.632469000     -1.525207000      1.443963000
7       -1.985957000     -1.626616000      1.601012000
6       -2.299476000     -2.544318000      2.560638000
1       -3.320293000     -2.763331000      2.826094000
6       -1.117918000     -3.049922000      3.040189000
1       -0.994747000     -3.796474000      3.806918000
6       -0.114003000     -2.386528000      2.313779000
1        0.956599000     -2.500885000      2.384137000
6       -0.113590000      2.385730000     -2.314165000
1        0.957033000      2.499841000     -2.384597000
6       -1.117403000      3.049357000     -3.040505000
1       -0.994112000      3.795881000     -3.807242000
6       -2.299043000      2.544029000     -2.560869000
1       -3.319828000      2.763282000     -2.826250000
1       -4.736895000      1.540788000     -1.502673000
6        0.114456000     -2.381897000     -2.318866000
1       -0.956135000     -2.496120000     -2.389602000
6        1.118479000     -3.043865000     -3.046428000
1        0.995420000     -3.788915000     -3.814635000
6        2.299967000     -2.539196000     -2.565719000
1        3.320824000     -2.757685000     -2.831456000
1        4.737522000     -1.537288000     -1.505382000
35       6.756693000      0.000714000      0.000574000
35      -6.756658000      0.000460000      0.000094000

 [FeII(bppI)2]2+ TPSSh HS 
26      -0.011148000      0.000057000      0.015523000
7       -2.142274000     -0.000291000     -0.034043000
7       -0.637154000     -2.110319000     -0.082583000
6       -2.819608000     -1.152912000     -0.017066000
6       -4.204359000     -1.213788000      0.009633000
1       -4.734499000     -2.154689000      0.022709000
6       -4.896809000      0.000114000      0.015127000
7       -1.992116000     -2.286288000     -0.032104000
6       -2.314531000     -3.613017000     -0.028612000
1       -3.337146000     -3.950188000      0.002054000
6       -1.138232000     -4.315857000     -0.073544000
1       -1.021537000     -5.386683000     -0.083052000
6       -0.128423000     -3.337269000     -0.107529000
1        0.941142000     -3.473496000     -0.149426000
6       -4.204349000      1.213765000     -0.010139000
6       -2.819602000      1.152457000     -0.035835000
7       -1.992122000      2.285452000     -0.069457000
7       -0.637162000      2.108716000     -0.117132000
7        2.145838000      0.000170000      0.017283000
6        2.824462000      0.009652000      1.166773000
6        4.207318000      0.010236000      1.239144000
1        4.730355000      0.018025000      2.184258000
6        4.907570000      0.000249000      0.028912000
6        4.217858000     -0.009753000     -1.184367000
6        2.830916000     -0.009279000     -1.128813000
7        2.008024000     -0.018677000     -2.262772000
7        0.655773000     -0.017197000     -2.081750000
7        0.634799000      0.017235000      2.088802000
7        1.982340000      0.018992000      2.293545000
6        2.273230000      0.029982000      3.623736000
1        3.288899000      0.033024000      3.982886000
6        1.078731000      0.035539000      4.301932000
1        0.938323000      0.044376000      5.369852000
6        0.091618000      0.027263000      3.304171000
1       -0.981613000      0.028167000      3.415157000
6        0.138193000     -0.027285000     -3.304943000
1       -0.932596000     -0.028436000     -3.437387000
6        1.145043000     -0.035411000     -4.287759000
1        1.022521000     -0.044278000     -5.357909000
6        2.325540000     -0.029660000     -3.591194000
1        3.347485000     -0.032503000     -3.931307000
1        4.748923000     -0.017531000     -2.124941000
6       -0.128470000      3.335122000     -0.162210000
1        0.941084000      3.470691000     -0.206506000
6       -1.138311000      4.314092000     -0.144244000
1       -1.021669000      5.384622000     -0.171395000
6       -2.314583000      3.612042000     -0.087730000
1       -3.337207000      3.949645000     -0.062608000
1       -4.734491000      2.154752000     -0.012390000
53      -6.970943000      0.000450000      0.054728000
53       6.983227000      0.000319000      0.038955000

 [FeII(bppSH)2]2+ TPSSh HS 
26       0.008609000      0.001094000      0.005431000
7        2.144109000      0.003504000     -0.029897000
7        0.649585000      2.105388000     -0.126016000
6        2.828117000      1.153187000     -0.012639000
6        4.208353000      1.216344000      0.032735000
1        4.727773000      2.163668000      0.044269000
6        4.917773000      0.004287000      0.057883000
7        2.000846000      2.287355000     -0.049305000
6        2.317499000      3.615279000     -0.050079000
1        3.337510000      3.957681000     -0.002342000
6        1.139408000      4.312588000     -0.123838000
1        1.018077000      5.382721000     -0.144177000
6        0.134749000      3.328822000     -0.170882000
1       -0.934346000      3.459190000     -0.235703000
6        4.206621000     -1.208716000      0.029607000
6        2.828566000     -1.147371000     -0.016031000
7        2.001970000     -2.281402000     -0.056896000
7        0.650563000     -2.100176000     -0.133308000
7       -2.148161000      0.000459000      0.032825000
6       -2.818519000     -0.002584000      1.189930000
6       -4.194420000     -0.004379000      1.278500000
1       -4.702501000     -0.006969000      2.232884000
6       -4.927580000     -0.002992000      0.077409000
6       -4.236235000      0.000044000     -1.142925000
6       -2.852271000      0.001566000     -1.103288000
7       -2.045903000      0.004260000     -2.249716000
7       -0.691574000      0.006201000     -2.088533000
7       -0.620662000     -0.002006000      2.090760000
7       -1.965287000     -0.004079000      2.309154000
6       -2.243286000     -0.008072000      3.642301000
1       -3.255095000     -0.010223000      4.011908000
6       -1.042282000     -0.008760000      4.308382000
1       -0.891076000     -0.011791000      5.374835000
6       -0.065302000     -0.004942000      3.299981000
1        1.009007000     -0.004424000      3.399596000
6       -0.192083000      0.008159000     -3.318399000
1        0.876712000      0.009820000     -3.465976000
6       -1.213258000      0.007642000     -4.287504000
1       -1.106037000      0.008770000     -5.359324000
6       -2.382966000      0.005212000     -3.574010000
1       -3.409253000      0.003928000     -3.900060000
1       -4.769172000      0.001114000     -2.082836000
6        0.137097000     -3.324184000     -0.184555000
1       -0.931783000     -3.455712000     -0.250644000
6        1.142839000     -4.306836000     -0.141971000
1        1.022777000     -5.376990000     -0.167746000
6        2.320357000     -3.608785000     -0.064220000
1        3.341015000     -3.949802000     -0.017913000
1        4.732543000     -2.153227000      0.038950000
16       6.650543000     -0.092329000      0.116080000
1        6.889134000      1.229268000      0.122382000
16      -6.660841000     -0.005261000      0.204052000
1       -6.921829000     -0.003615000     -1.113225000

 [FeII(bppSMe)2]2+ TPSSh HS 
26      -0.008209000      0.054607000      0.020756000
7        2.142042000      0.012904000      0.144173000
7        0.542357000      0.607300000      2.057442000
6        2.771289000      0.313654000      1.288591000
6        4.138762000      0.307723000      1.434172000
1        4.612254000      0.556210000      2.374098000
6        4.923313000     -0.034868000      0.311628000
7        1.876512000      0.637763000      2.327084000
6        2.105656000      0.997860000      3.619759000
1        3.102908000      1.077203000      4.019053000
6        0.881501000      1.207317000      4.206693000
1        0.691648000      1.503930000      5.224576000
6       -0.057144000      0.951846000      3.194415000
1       -1.133760000      1.003371000      3.241507000
6        4.274538000     -0.351315000     -0.892472000
6        2.890177000     -0.310144000     -0.914075000
7        2.128366000     -0.604476000     -2.054966000
7        0.770124000     -0.534163000     -1.962301000
7       -2.140884000      0.089866000     -0.094258000
6       -2.865099000     -0.993600000      0.203019000
6       -4.248002000     -1.013322000      0.210193000
1       -4.790209000     -1.913545000      0.455359000
6       -4.922377000      0.175690000     -0.118105000
6       -4.163820000      1.320235000     -0.443031000
6       -2.791381000      1.218256000     -0.416616000
7       -1.925505000      2.280693000     -0.727958000
7       -0.580711000      2.052235000     -0.700746000
7       -0.717653000     -1.992876000      0.433632000
7       -2.074646000     -2.116144000      0.504793000
6       -2.433981000     -3.386634000      0.849962000
1       -3.465565000     -3.679122000      0.949409000
6       -1.277335000     -4.104979000      1.012218000
1       -1.190070000     -5.143075000      1.286052000
6       -0.240520000     -3.193786000      0.739897000
1        0.825366000     -3.360523000      0.753337000
6       -0.022978000      3.204424000     -1.056852000
1        1.051360000      3.285992000     -1.113342000
6       -0.995023000      4.186806000     -1.317143000
1       -0.837906000      5.207623000     -1.622852000
6       -2.198037000      3.564093000     -1.101426000
1       -3.207630000      3.929413000     -1.187135000
1       -4.660050000      2.243638000     -0.708190000
6        0.318672000     -0.854763000     -3.168637000
1       -0.743153000     -0.872403000     -3.359081000
6        1.376206000     -1.135765000     -4.054477000
1        1.310940000     -1.421547000     -5.090966000
6        2.516596000     -0.967234000     -3.313568000
1        3.554305000     -1.075102000     -3.579616000
1        4.834611000     -0.618669000     -1.775315000
16       6.637273000     -0.027693000      0.545549000
16      -6.640546000      0.359196000     -0.165515000
6        7.318526000     -0.500997000     -1.059870000
1        7.004869000     -1.506532000     -1.339538000
1        7.063167000      0.230112000     -1.826661000
1        8.398274000     -0.495472000     -0.910975000
6       -7.288869000     -1.266509000      0.284843000
1       -6.995944000     -2.022370000     -0.443496000
1       -6.991846000     -1.542338000      1.296422000
1       -8.371781000     -1.146246000      0.254184000

 [FeII(bppSOMe)2]2+ TPSSh HS 
26      -0.000001000      0.057392000     -0.000082000
7       -2.136755000      0.040047000      0.090453000
7       -0.582080000      1.503004000      1.545432000
6       -2.789192000      0.829037000      0.950164000
6       -4.170653000      0.828162000      1.077795000
1       -4.675116000      1.452031000      1.803665000
6       -4.875527000     -0.039671000      0.243929000
7       -1.930688000      1.639197000      1.713029000
6       -2.212677000      2.590897000      2.647961000
1       -3.225157000      2.840078000      2.918198000
6       -1.015025000      3.087652000      3.097178000
1       -0.867264000      3.854084000      3.839524000
6       -0.034516000      2.378115000      2.383382000
1        1.039242000      2.462882000      2.445633000
6       -4.217910000     -0.874557000     -0.651078000
6       -2.834722000     -0.790661000     -0.688640000
7       -2.030155000     -1.566893000     -1.535029000
7       -0.676239000     -1.388249000     -1.500723000
7        2.136733000      0.039899000     -0.090585000
6        2.789266000      0.829421000     -0.949745000
6        4.170745000      0.828670000     -1.077178000
1        4.675291000      1.452992000     -1.802599000
6        4.875532000     -0.039626000     -0.243723000
6        4.217823000     -0.875048000      0.650713000
6        2.834625000     -0.791228000      0.688136000
7        2.029989000     -1.567967000      1.533984000
7        0.676078000     -1.389244000      1.499751000
7        0.582230000      1.503869000     -1.544790000
7        1.930862000      1.640017000     -1.712258000
6        2.212979000      2.592165000     -2.646696000
1        3.225491000      2.841368000     -2.916788000
6        1.015393000      3.089254000     -3.095721000
1        0.867735000      3.856062000     -3.837698000
6        0.034785000      2.379448000     -2.382327000
1       -1.038963000      2.464342000     -2.444586000
6        0.187582000     -2.256018000      2.381956000
1       -0.877076000     -2.311919000      2.548250000
6        1.212050000     -3.000758000      2.991567000
1        1.113914000     -3.769501000      3.739725000
6        2.374870000     -2.537049000      2.430300000
1        3.402389000     -2.817024000      2.594459000
1        4.804752000     -1.553955000      1.258998000
6       -0.187810000     -2.254482000     -2.383499000
1        0.876840000     -2.310324000     -2.549864000
6       -1.212331000     -2.998790000     -2.993548000
1       -1.114256000     -3.767054000     -3.742206000
6       -2.375112000     -2.535393000     -2.431941000
1       -3.402650000     -2.815205000     -2.596257000
1       -4.804894000     -1.553148000     -1.259662000
16       6.676205000     -0.318019000     -0.368130000
8        6.969801000     -1.380099000      0.621850000
16      -6.676172000     -0.318198000      0.368426000
8       -6.969863000     -1.379728000     -0.622117000
6        7.192988000      1.271957000      0.353197000
1        6.795729000      1.356079000      1.364010000
1        8.282418000      1.232492000      0.372153000
1        6.862924000      2.092207000     -0.285848000
6       -7.193106000      1.272170000     -0.351928000
1       -8.282537000      1.232680000     -0.370759000
1       -6.862981000      2.092069000      0.287538000
1       -6.795986000      1.356880000     -1.362746000

 [FeII(bppSOOMe)2]2+ TPSSh HS 
26      -0.000008000      0.235220000      0.000073000
7        2.137506000      0.118161000      0.092587000
7        0.772279000      1.762257000     -1.364819000
6        2.885063000      0.880181000     -0.709906000
6        4.270575000      0.791170000     -0.752920000
1        4.878780000      1.373067000     -1.432185000
6        4.860479000     -0.143763000      0.089340000
7        2.131550000      1.754545000     -1.505923000
6        2.530992000      2.653172000     -2.452142000
1        3.569949000      2.789958000     -2.702688000
6        1.400202000      3.257950000     -2.939160000
1        1.347571000      4.019814000     -3.698902000
6        0.336577000      2.672071000     -2.231088000
1       -0.720118000      2.874725000     -2.311596000
6        4.105167000     -0.949872000      0.932534000
6        2.728025000     -0.770898000      0.895367000
7        1.821758000     -1.510049000      1.668656000
7        0.484042000     -1.288206000      1.501041000
7       -2.137509000      0.118161000     -0.092542000
6       -2.885127000      0.880173000      0.709905000
6       -4.270640000      0.791128000      0.752837000
1       -4.878899000      1.373021000      1.432057000
6       -4.860475000     -0.143831000     -0.089443000
6       -4.105099000     -0.949933000     -0.932585000
6       -2.727965000     -0.770919000     -0.895346000
7       -1.821623000     -1.510038000     -1.668568000
7       -0.483928000     -1.288127000     -1.500861000
7       -0.772411000      1.762337000      1.364938000
7       -2.131693000      1.754570000      1.505958000
6       -2.531223000      2.653176000      2.452161000
1       -3.570201000      2.789924000      2.702641000
6       -1.400486000      3.257996000      2.939248000
1       -1.347929000      4.019858000      3.698997000
6       -0.336796000      2.672162000      2.231236000
1        0.719886000      2.874859000      2.311807000
6        0.116025000     -2.108834000     -2.358192000
1        1.193121000     -2.130329000     -2.419829000
6       -0.819099000     -2.864512000     -3.086159000
1       -0.623227000     -3.604163000     -3.844435000
6       -2.045001000     -2.460860000     -2.621569000
1       -3.040783000     -2.771364000     -2.891524000
1       -4.585337000     -1.705899000     -1.539083000
6       -0.115814000     -2.108948000      2.358410000
1       -1.192905000     -2.130497000      2.420118000
6        0.819396000     -2.864582000      3.086307000
1        0.623614000     -3.604249000      3.844591000
6        2.045246000     -2.460861000      2.621638000
1        3.041062000     -2.771315000      2.891527000
1        4.585457000     -1.705814000      1.539020000
16      -6.651812000     -0.451236000      0.054040000
8       -6.827318000     -1.817431000     -0.366812000
8       -7.000776000      0.005704000      1.374678000
6       -7.400218000      0.625864000     -1.147752000
1       -7.054952000      0.358828000     -2.145517000
1       -8.472768000      0.438880000     -1.059056000
1       -7.179152000      1.662885000     -0.899196000
16       6.651814000     -0.451128000     -0.054230000
8        6.827377000     -1.817306000      0.366652000
8        7.000694000      0.005782000     -1.374901000
6        7.400258000      0.626026000      1.147491000
1        8.472807000      0.439065000      1.058742000
1        7.179154000      1.663034000      0.898916000
1        7.055052000      0.359010000      2.145282000

 [FeII(bppcis-CH=CHPh)2]2+ TPSSh HS 
26       0.000019000      0.757958000     -0.000012000
7        2.095849000      0.774314000      0.350212000
7        0.362161000      2.216642000      1.604352000
6        2.638084000      1.610160000      1.239882000
6        3.997778000      1.696550000      1.466654000
1        4.403952000      2.387939000      2.192241000
6        4.865539000      0.862317000      0.733294000
7        1.679188000      2.390114000      1.914672000
6        1.833489000      3.347980000      2.870596000
1        2.804435000      3.622163000      3.247433000
6        0.580656000      3.811668000      3.188446000
1        0.333594000      4.572870000      3.909315000
6       -0.297440000      3.076005000      2.375579000
1       -1.373504000      3.130658000      2.319751000
6        4.290430000     -0.003278000     -0.218488000
6        2.919089000     -0.005485000     -0.361418000
7        2.234005000     -0.820846000     -1.284290000
7        0.882959000     -0.678257000     -1.404843000
7       -2.095860000      0.774273000     -0.350212000
6       -2.919077000     -0.005551000      0.361415000
6       -4.290425000     -0.003317000      0.218580000
1       -4.918615000     -0.630979000      0.832126000
6       -4.865585000      0.862335000     -0.733121000
6       -3.997853000      1.696569000     -1.466506000
6       -2.638142000      1.610141000     -1.239828000
7       -1.679272000      2.390057000     -1.914680000
7       -0.362227000      2.216419000     -1.604545000
7       -0.882872000     -0.678548000      1.404530000
7       -2.233942000     -0.821003000      1.284180000
6       -2.700817000     -1.784864000      2.124737000
1       -3.746123000     -2.042116000      2.165907000
6       -1.620393000     -2.283539000      2.811380000
1       -1.627850000     -3.059033000      3.558795000
6       -0.516379000     -1.562546000      2.328556000
1        0.521503000     -1.643051000      2.611777000
6        0.297377000      3.075720000     -2.375836000
1        1.373455000      3.130238000     -2.320162000
6       -0.580744000      3.811512000     -3.188565000
1       -0.333687000      4.572698000     -3.909451000
6       -1.833590000      3.347967000     -2.870560000
1       -2.804553000      3.622263000     -3.247271000
1       -4.404055000      2.387977000     -2.192059000
6        0.516550000     -1.562158000     -2.328987000
1       -0.521292000     -1.642547000     -2.612388000
6        1.620581000     -2.283221000     -2.811689000
1        1.628089000     -3.058661000     -3.559160000
6        2.700937000     -1.784694000     -2.124841000
1        3.746228000     -2.042027000     -2.165873000
1        4.918653000     -0.630907000     -0.832034000
6        6.298263000      1.021712000      0.923696000
1        6.572612000      1.978164000      1.359112000
6        7.327066000      0.204033000      0.598953000
1        8.313551000      0.647387000      0.714953000
6       -6.298321000      1.021754000     -0.923425000
1       -6.572690000      1.978232000     -1.358772000
6       -7.327109000      0.204065000     -0.598664000
1       -8.313599000      0.647431000     -0.714581000
6       -7.351161000     -1.185102000     -0.146718000
6       -8.364309000     -1.584564000      0.740265000
6       -6.460004000     -2.157077000     -0.630380000
6       -8.445554000     -2.899562000      1.178898000
6       -6.559343000     -3.476020000     -0.210536000
6       -7.543281000     -3.848538000      0.705530000
1       -9.084572000     -0.853119000      1.090470000
1       -5.722941000     -1.882661000     -1.376789000
1       -9.226090000     -3.189059000      1.872097000
1       -5.888785000     -4.224146000     -0.617607000
1       -7.623403000     -4.880587000      1.025792000
6        7.351136000     -1.185109000      0.146933000
6        8.364344000     -1.584530000     -0.740000000
6        6.459936000     -2.157100000      0.630479000
6        8.445606000     -2.899504000     -1.178701000
6        6.559293000     -3.476021000      0.210570000
6        7.543291000     -3.848498000     -0.705448000
1        9.084638000     -0.853072000     -1.090115000
1        5.722822000     -1.882718000      1.376851000
1        9.226187000     -3.188969000     -1.871863000
1        5.888699000     -4.224164000      0.617553000
1        7.623426000     -4.880529000     -1.025761000

 [FeII(bppcis-CH=CH(C6H4CN-4)2]2+ TPSSh HS 
26       0.000044000      1.195586000     -0.000147000
7       -2.101443000      1.203574000     -0.344304000
7       -0.389696000      2.736615000     -1.521292000
6       -2.649734000      2.043356000     -1.225953000
6       -4.012061000      2.120251000     -1.450779000
1       -4.425925000      2.823659000     -2.160291000
6       -4.866851000      1.262071000     -0.733919000
7       -1.699920000      2.841632000     -1.888571000
6       -1.855181000      3.753212000     -2.889842000
1       -2.820816000      3.971290000     -3.314143000
6       -0.610355000      4.252240000     -3.182034000
1       -0.365550000      4.992602000     -3.925097000
6        0.263887000      3.590181000     -2.303515000
1        1.332713000      3.699079000     -2.204545000
6       -4.286036000      0.389887000      0.206494000
6       -2.914404000      0.405640000      0.357907000
7       -2.220915000     -0.412112000      1.270953000
7       -0.861866000     -0.309271000      1.338272000
7        2.101255000      1.203598000      0.344192000
6        2.914275000      0.405615000     -0.357936000
6        4.285889000      0.389908000     -0.206370000
1        4.907689000     -0.258026000     -0.804895000
6        4.866589000      1.262193000      0.734027000
6        4.011728000      2.120427000      1.450756000
6        2.649422000      2.043486000      1.225850000
7        1.699570000      2.841790000      1.888370000
7        0.389331000      2.736893000      1.521006000
7        0.861859000     -0.309463000     -1.338614000
7        2.220932000     -0.412206000     -1.271020000
6        2.684843000     -1.339114000     -2.154612000
1        3.734706000     -1.563133000     -2.242789000
6        1.596339000     -1.850820000     -2.817514000
1        1.600133000     -2.606449000     -3.585139000
6        0.489439000     -1.179862000     -2.273210000
1       -0.555783000     -1.292110000     -2.515635000
6       -0.264184000      3.590492000      2.303229000
1       -1.332996000      3.699489000      2.204202000
6        0.610067000      4.252454000      3.181829000
1        0.365286000      4.992810000      3.924906000
6        1.854858000      3.753333000      2.889686000
1        2.820483000      3.971315000      3.314059000
1        4.425543000      2.823908000      2.160222000
6       -0.489151000     -1.179600000      2.272836000
1        0.556127000     -1.291756000      2.515056000
6       -1.595888000     -1.850604000      2.817383000
1       -1.599472000     -2.606197000      3.585045000
6       -2.684571000     -1.339014000      2.154662000
1       -3.734400000     -1.563112000      2.243041000
1       -4.907747000     -0.258024000      0.805138000
6       -6.306661000      1.394924000     -0.927835000
1       -6.608726000      2.369561000     -1.299891000
6       -7.302349000      0.517278000     -0.677410000
1       -8.309518000      0.914521000     -0.779388000
6        6.306363000      1.395119000      0.928048000
1        6.608344000      2.369764000      1.300151000
6        7.302141000      0.517548000      0.677662000
1        8.309266000      0.914890000      0.779700000
6        7.242488000     -0.900113000      0.316622000
6        8.179838000     -1.414261000     -0.593079000
6        6.322819000     -1.782055000      0.906211000
6        8.154345000     -2.749641000     -0.963280000
6        6.304404000     -3.121952000      0.561392000
6        7.207332000     -3.611120000     -0.394715000
1        8.925015000     -0.755773000     -1.025009000
1        5.645647000     -1.417595000      1.669796000
1        8.868400000     -3.134561000     -1.680186000
1        5.610228000     -3.804424000      1.035771000
6       -7.242521000     -0.900390000     -0.316367000
6       -8.179573000     -1.414593000      0.593603000
6       -6.322963000     -1.782273000     -0.906211000
6       -8.153884000     -2.749971000      0.963808000
6       -6.304351000     -3.122167000     -0.561379000
6       -7.206969000     -3.611390000      0.394990000
1       -8.924672000     -0.756153000      1.025742000
1       -5.646028000     -1.417768000     -1.669983000
1       -8.867709000     -3.134932000      1.680921000
1       -5.610256000     -3.804592000     -1.035945000
6       -7.154428000     -4.986308000      0.777635000
7       -7.082481000     -6.095891000      1.096737000
6        7.155010000     -4.986050000     -0.777346000
7        7.083248000     -6.095649000     -1.096435000

 [FeII(bppcis-CH=CH(C6H4NO2-4)2]2+ TPSSh HS 

 [FeII(bppCH2OH)2]2+ TPSSh HS 
26      -0.000001000      0.061974000      0.000039000
7        2.132612000      0.058391000      0.106482000
7        0.565037000      1.590935000      1.471706000
6        2.776296000      0.873984000      0.946263000
6        4.155807000      0.909696000      1.051987000
1        4.652421000      1.585460000      1.735725000
6        4.895448000      0.042572000      0.240838000
7        1.907794000      1.684959000      1.698932000
6        2.174949000      2.597829000      2.674926000
1        3.181617000      2.810630000      2.993448000
6        0.972095000      3.109069000      3.094536000
1        0.813293000      3.854216000      3.855958000
6        0.004807000      2.452604000      2.315495000
1       -1.067537000      2.570601000      2.329506000
6        4.232864000     -0.814197000     -0.636814000
6        2.848079000     -0.761836000     -0.664695000
7        2.055041000     -1.565371000     -1.501118000
7        0.696642000     -1.457452000     -1.417819000
7       -2.132607000      0.058415000     -0.106477000
6       -2.848104000     -0.761767000      0.664720000
6       -4.232888000     -0.814127000      0.636794000
1       -4.806748000     -1.484518000      1.259371000
6       -4.895438000      0.042597000     -0.240926000
6       -4.155767000      0.909678000     -1.052094000
6       -2.776260000      0.873969000     -0.946322000
7       -1.907737000      1.684909000     -1.699005000
7       -0.564986000      1.590919000     -1.471725000
7       -0.696693000     -1.457324000      1.417968000
7       -2.055095000     -1.565254000      1.501216000
6       -2.416581000     -2.483865000      2.441101000
1       -3.450281000     -2.705562000      2.647869000
6       -1.259979000     -2.984757000      2.984768000
1       -1.175604000     -3.731254000      3.756669000
6       -0.221355000     -2.316744000      2.314628000
1        0.844511000     -2.425594000      2.441923000
6       -0.004737000      2.452546000     -2.315544000
1        1.067606000      2.570557000     -2.329522000
6       -0.972006000      3.108952000     -3.094658000
1       -0.813187000      3.854058000     -3.856117000
6       -2.174868000      2.597720000     -2.675061000
1       -3.181527000      2.810489000     -2.993631000
1       -4.652357000      1.585408000     -1.735883000
6        0.221276000     -2.316920000     -2.314417000
1       -0.844595000     -2.425786000     -2.441663000
6        1.259877000     -2.984958000     -2.984564000
1        1.175478000     -3.731495000     -3.756424000
6        2.416497000     -2.484030000     -2.440968000
1        3.450191000     -2.705729000     -2.647765000
1        4.806700000     -1.484623000     -1.259375000
6        6.399098000      0.035611000      0.315989000
1        6.765294000      1.046785000      0.089633000
1        6.696695000     -0.201401000      1.347059000
6       -6.399086000      0.035637000     -0.316129000
1       -6.696647000     -0.201428000     -1.347197000
1       -6.765287000      1.046824000     -0.089839000
8        6.888919000     -0.916103000     -0.601934000
1        7.853694000     -0.934733000     -0.562813000
8       -6.888942000     -0.916027000      0.601827000
1       -7.853715000     -0.934659000      0.562670000

 [FeII(bppSiPr)2]2+ TPSSh HS 
26      -0.008424000      0.163890000      0.010389000
7       -2.132513000      0.200632000     -0.208522000
7       -0.764210000     -1.815735000      0.624247000
6       -2.885458000     -0.835712000      0.175004000
6       -4.266036000     -0.847186000      0.114646000
1       -4.827117000     -1.712250000      0.431654000
6       -4.914114000      0.298279000     -0.384293000
7       -2.123716000     -1.921037000      0.644494000
6       -2.514129000     -3.138635000      1.120213000
1       -3.552782000     -3.410133000      1.203941000
6       -1.374858000     -3.840115000      1.421802000
1       -1.313014000     -4.838778000      1.820591000
6       -0.315701000     -2.974483000      1.093375000
1        0.746372000     -3.144599000      1.177621000
6       -4.122590000      1.391772000     -0.799805000
6       -2.754907000      1.285827000     -0.693650000
7       -1.862699000      2.300282000     -1.083614000
7       -0.524341000      2.068307000     -0.963401000
7        2.131135000      0.136117000      0.240946000
6        2.708796000      0.572370000      1.368976000
6        4.067645000      0.587717000      1.576603000
1        4.497310000      0.945989000      2.501963000
6        4.907119000      0.120512000      0.540342000
6        4.309648000     -0.338787000     -0.646159000
6        2.928944000     -0.306019000     -0.735555000
7        2.220373000     -0.736124000     -1.868830000
7        0.859961000     -0.659721000     -1.849049000
7        0.448050000      0.948119000      1.996360000
7        1.768215000      1.013434000      2.320998000
6        1.939593000      1.521890000      3.571954000
1        2.918040000      1.649447000      4.003829000
6        0.690510000      1.795006000      4.074305000
1        0.455417000      2.207555000      5.041048000
6       -0.201771000      1.420939000      3.056874000
1       -1.279252000      1.474729000      3.048057000
6        0.464512000     -1.123980000     -3.028112000
1       -0.587329000     -1.167753000     -3.264208000
6        1.561707000     -1.505523000     -3.823266000
1        1.544620000     -1.913542000     -4.819972000
6        2.666508000     -1.245727000     -3.054861000
1        3.715356000     -1.381499000     -3.256505000
1        4.907034000     -0.702460000     -1.467459000
6        0.064322000      3.167523000     -1.422529000
1        1.141049000      3.234907000     -1.434393000
6       -0.882094000      4.118874000     -1.842853000
1       -0.698232000      5.096147000     -2.256726000
6       -2.101662000      3.532779000     -1.616332000
1       -3.101663000      3.891346000     -1.793594000
1       -4.593865000      2.281190000     -1.194704000
16      -6.620800000      0.486143000     -0.574441000
16       6.605882000      0.198142000      0.851493000
6       -7.404886000     -1.035882000      0.109637000
1       -6.844292000     -1.882127000     -0.296336000
6       -8.822209000     -1.055807000     -0.468145000
1       -9.389351000     -0.178152000     -0.149779000
1       -8.813779000     -1.092202000     -1.558147000
1       -9.340742000     -1.942209000     -0.096628000
6       -7.398886000     -1.039127000      1.635835000
1       -6.391672000     -0.973651000      2.052703000
1       -7.979640000     -0.199865000      2.022486000
1       -7.857676000     -1.964254000      1.995463000
6        7.447617000     -0.544672000     -0.610619000
1        6.976521000     -0.106484000     -1.494560000
6        8.898557000     -0.063627000     -0.531155000
1        8.966086000      1.024286000     -0.568548000
1        9.379786000     -0.414616000      0.384565000
1        9.452111000     -0.473801000     -1.378490000
6        7.339365000     -2.067035000     -0.614219000
1        7.833272000     -2.487577000      0.263472000
1        6.304310000     -2.415065000     -0.618552000
1        7.835806000     -2.461209000     -1.505229000

 [FeII(bppCOOEt)2]2+ TPSSh HS 
26       0.000004000      0.164619000     -0.000204000
7        2.131322000      0.146978000      0.155989000
7        0.528470000      1.682991000      1.485218000
6        2.750009000      0.963986000      1.013202000
6        4.126949000      0.996236000      1.156988000
1        4.642848000      1.654476000      1.842809000
6        4.874187000      0.126653000      0.364899000
7        1.866678000      1.777476000      1.740097000
6        2.116300000      2.697758000      2.714740000
1        3.117874000      2.910763000      3.049902000
6        0.905548000      3.213152000      3.104799000
1        0.731998000      3.964860000      3.856522000
6       -0.047092000      2.552499000      2.311035000
1       -1.119182000      2.673840000      2.302096000
6        4.245675000     -0.733831000     -0.533957000
6        2.860365000     -0.678388000     -0.598566000
7        2.083241000     -1.476960000     -1.453640000
7        0.723688000     -1.362507000     -1.400243000
7       -2.131344000      0.147142000     -0.155998000
6       -2.860228000     -0.679011000      0.597845000
6       -4.245550000     -0.734409000      0.533454000
1       -4.830551000     -1.408570000      1.141661000
6       -4.874249000      0.126998000     -0.364386000
6       -4.127178000      0.997409000     -1.155724000
6       -2.750210000      0.965030000     -1.012244000
7       -1.867036000      1.779287000     -1.738472000
7       -0.528776000      1.684566000     -1.483955000
7       -0.723374000     -1.363898000      1.398376000
7       -2.082912000     -1.478448000      1.451935000
6       -2.460073000     -2.396656000      2.386748000
1       -3.496535000     -2.623659000      2.572655000
6       -1.313431000     -2.889860000      2.957060000
1       -1.241962000     -3.633300000      3.733244000
6       -0.263697000     -2.218276000      2.307795000
1        0.799530000     -2.321097000      2.459849000
6        0.046606000      2.554938000     -2.308985000
1        1.118696000      2.676292000     -2.300133000
6       -0.906203000      3.216392000     -3.101879000
1       -0.732817000      3.968881000     -3.852858000
6       -2.116868000      2.700572000     -2.712112000
1       -3.118512000      2.913905000     -3.046856000
1       -4.643222000      1.656353000     -1.840760000
6        0.264223000     -2.215959000     -2.310639000
1       -0.798969000     -2.318655000     -2.463018000
6        1.314110000     -2.886837000     -2.960384000
1        1.242824000     -3.629477000     -3.737351000
6        2.460619000     -2.394190000     -2.389325000
1        3.497127000     -2.620970000     -2.575253000
1        4.830806000     -1.407356000     -1.142744000
6        6.373239000      0.171590000      0.535083000
8        6.896256000      0.925366000      1.320189000
8        6.988573000     -0.692040000     -0.262493000
6       -6.373337000      0.172101000     -0.534219000
8       -6.896507000      0.926558000     -1.318567000
8       -6.988490000     -0.692506000      0.262437000
6        8.460412000     -0.716644000     -0.163058000
1        8.708719000     -0.950283000      0.872713000
1        8.814672000      0.289675000     -0.388625000
6        8.967432000     -1.750518000     -1.136840000
1       10.057274000     -1.783521000     -1.077565000
1        8.585092000     -2.743900000     -0.895727000
1        8.691736000     -1.498595000     -2.162339000
6       -8.460333000     -0.717204000      0.163086000
1       -8.708688000     -0.949719000     -0.872926000
1       -8.814715000      0.288813000      0.389806000
6       -8.967134000     -1.752237000      1.135749000
1      -10.056977000     -1.785325000      1.076522000
1       -8.584676000     -2.745296000      0.893495000
1       -8.691394000     -1.501424000      2.161508000

 [FeII(bppCSNHMe)2]2+ TPSSh HS 
26      -0.000071000      0.142002000      0.000315000
7       -2.131495000      0.114125000      0.084061000
7       -0.715310000      1.592231000     -1.489218000
6       -2.857766000      0.895318000     -0.714280000
6       -4.246116000      0.883834000     -0.727202000
1       -4.809552000      1.505965000     -1.408773000
6       -4.897443000     -0.021364000      0.120242000
7       -2.073979000      1.712534000     -1.548035000
6       -2.441354000      2.657523000     -2.459364000
1       -3.475272000      2.891533000     -2.649751000
6       -1.289435000      3.167200000     -3.004151000
1       -1.210738000      3.932158000     -3.758409000
6       -0.246616000      2.471067000     -2.369696000
1        0.817717000      2.566710000     -2.518123000
6       -4.140317000     -0.845247000      0.959814000
6       -2.764778000     -0.731855000      0.907447000
7       -1.886909000     -1.497607000      1.692203000
7       -0.543112000     -1.300664000      1.553316000
7        2.131520000      0.113899000     -0.083848000
6        2.764574000     -0.732453000     -0.906986000
6        4.140089000     -0.845911000     -0.959695000
1        4.646594000     -1.563635000     -1.589409000
6        4.897477000     -0.021647000     -0.120727000
6        4.246380000      0.883904000      0.726508000
6        2.858019000      0.895388000      0.713959000
7        2.074446000      1.712926000      1.547619000
7        0.715793000      1.592480000      1.489258000
7        0.542712000     -1.301597000     -1.551755000
7        1.886425000     -1.498565000     -1.691122000
6        2.145685000     -2.473182000     -2.607985000
1        3.152579000     -2.769188000     -2.851092000
6        0.935739000     -2.921677000     -3.076587000
1        0.769238000     -3.690168000     -3.812738000
6       -0.026876000     -2.162640000     -2.390958000
1       -1.102070000     -2.203816000     -2.471520000
6        0.247256000      2.471565000      2.369589000
1       -0.817041000      2.567155000      2.518302000
6        1.290204000      3.167995000      3.003489000
1        1.211667000      3.933197000      3.757518000
6        2.442012000      2.658238000      2.458525000
1        3.475968000      2.892386000      2.648534000
1        4.809974000      1.506311000      1.407698000
6        0.026108000     -2.161323000      2.393134000
1        1.101268000     -2.202440000      2.474180000
6       -0.936782000     -2.920096000      3.078700000
1       -0.770565000     -3.688255000      3.815262000
6       -2.146529000     -2.471844000      2.609397000
1       -3.153516000     -2.767765000      2.852222000
1       -4.647001000     -1.562662000      1.589732000
6        6.379208000     -0.195449000     -0.079929000
16       6.979684000     -1.731592000     -0.006757000
6       -6.379155000     -0.195190000      0.078999000
16      -6.979418000     -1.731395000      0.005469000
7        7.110900000      0.924754000     -0.038132000
1        6.655518000      1.811568000     -0.202635000
7       -7.110893000      0.924966000      0.037070000
1       -6.655610000      1.811784000      0.201838000
6        8.568722000      0.912930000      0.044361000
1        8.882119000      0.412030000      0.961242000
1        8.988584000      0.369944000     -0.805171000
1        8.920056000      1.942695000      0.040791000
6       -8.568695000      0.913062000     -0.045858000
1       -8.881780000      0.412017000     -0.962764000
1       -8.988796000      0.370187000      0.803627000
1       -8.920075000      1.942812000     -0.042547000

bppH BP86 
7        0.000000000     -0.060128000      0.000000000
6       -1.143238000      0.620797000     -0.000002000
6       -1.208716000      2.024927000     -0.000004000
1       -2.153879000      2.563772000     -0.000004000
6        0.000000000      2.717454000     -0.000004000
6        1.208716000      2.024927000     -0.000003000
6        1.143238000      0.620797000     -0.000001000
7        2.336436000     -0.151487000      0.000004000
7        2.287647000     -1.515177000     -0.000048000
7       -2.287647000     -1.515177000      0.000039000
7       -2.336436000     -0.151487000     -0.000004000
6       -3.633381000      0.314505000     -0.000019000
1       -3.874195000      1.371031000     -0.000065000
6       -4.455100000     -0.791027000     -0.000007000
1       -5.540355000     -0.797670000     -0.000022000
6       -3.562961000     -1.895719000      0.000025000
1       -3.797387000     -2.957759000      0.000048000
6        3.562961000     -1.895719000     -0.000035000
1        3.797387000     -2.957759000     -0.000069000
6        4.455100000     -0.791027000      0.000024000
1        5.540355000     -0.797670000      0.000052000
6        3.633381000      0.314505000      0.000034000
1        3.874195000      1.371031000      0.000090000
1        2.153879000      2.563772000     -0.000007000
1        0.000000000      3.808900000     -0.000007000

 bppCH3 BP86 
7       -0.000007000     -0.401242000      0.037694000
7        2.387589000     -1.743660000     -0.415448000
6        1.135903000      0.292549000     -0.016944000
6        1.198729000      1.690553000     -0.110051000
1        2.156181000      2.205066000     -0.196545000
6       -0.000004000      2.411798000     -0.146211000
7        2.340151000     -0.459579000      0.038266000
6        3.559171000     -0.033389000      0.513056000
1        3.692067000      0.950755000      0.949356000
6        4.434627000     -1.088527000      0.362162000
1        5.481875000     -1.114728000      0.645715000
6        3.652175000     -2.118320000     -0.221841000
1        3.958309000     -3.119565000     -0.515929000
6       -1.198727000      1.690554000     -0.110044000
6       -1.135923000      0.292543000     -0.016923000
7       -2.340154000     -0.459598000      0.038312000
7       -2.387454000     -1.743863000     -0.414911000
6       -3.652085000     -2.118466000     -0.221514000
1       -3.958133000     -3.119815000     -0.515337000
6       -4.434724000     -1.088447000      0.361845000
1       -5.482065000     -1.114533000      0.645063000
6       -3.559281000     -0.033301000      0.512746000
1       -3.692309000      0.950966000      0.948722000
1       -2.156156000      2.205107000     -0.196550000
6        0.000013000      3.915422000     -0.238643000
1        0.891604000      4.285530000     -0.763556000
1       -0.892045000      4.285609000     -0.762693000
1        0.000554000      4.363381000      0.768546000

 bppCOOH BP86 
7       -0.030265000     -0.872602000     -0.038680000
7       -2.407995000     -2.201999000      0.340529000
6       -1.157252000     -0.160299000     -0.009913000
6       -1.190602000      1.241165000      0.030695000
1       -2.115577000      1.812606000      0.082561000
6        0.033112000      1.914801000      0.043506000
7       -2.370570000     -0.891714000     -0.037132000
6       -3.611685000     -0.426035000     -0.413754000
1       -3.763270000      0.585585000     -0.773849000
6       -4.487915000     -1.480030000     -0.275081000
1       -5.550728000     -1.478587000     -0.494386000
6       -3.685246000     -2.551522000      0.198976000
1       -3.986811000     -3.565943000      0.449362000
6        1.227077000      1.187640000      0.035462000
6        1.126099000     -0.212028000     -0.008458000
7        2.306186000     -0.997639000     -0.036341000
7        2.297694000     -2.290973000      0.395919000
6        3.554710000     -2.702169000      0.236823000
1        3.819407000     -3.717323000      0.523243000
6        4.388926000     -1.688059000     -0.303503000
1        5.443912000     -1.743330000     -0.551786000
6        3.554669000     -0.603017000     -0.464289000
1        3.736825000      0.383780000     -0.875835000
1        2.186599000      1.695838000      0.095172000
6        0.006445000      3.409915000      0.101197000
8       -1.006818000      4.082298000      0.118995000
8        1.255906000      3.955646000      0.128401000
1        1.121557000      4.926135000      0.166326000

 bppNH2 BP86 
7        0.000445000     -0.404215000     -0.001210000
7        2.407090000     -1.673726000     -0.624291000
6        1.132531000      0.300116000     -0.027040000
6        1.204116000      1.695404000     -0.057144000
1        2.160824000      2.209346000     -0.155762000
6       -0.000037000      2.421638000     -0.002269000
7        2.341376000     -0.450771000     -0.028549000
6        3.545729000     -0.075112000      0.516752000
1        3.657863000      0.852634000      1.067782000
6        4.432797000     -1.102547000      0.266642000
1        5.473420000     -1.156708000      0.569981000
6        3.670605000     -2.062657000     -0.446748000
1        3.989792000     -3.022866000     -0.845259000
6       -1.203734000      1.694977000      0.052981000
6       -1.131644000      0.299698000      0.023102000
7       -2.340766000     -0.450613000      0.027595000
7       -2.412364000     -1.663859000      0.642193000
6       -3.674943000     -2.054312000      0.460541000
1       -3.998448000     -3.007835000      0.871459000
6       -4.430256000     -1.104846000     -0.274062000
1       -5.468242000     -1.163195000     -0.585533000
6       -3.540103000     -0.082226000     -0.533295000
1       -3.645616000      0.836479000     -1.100713000
1       -2.161913000      2.207875000      0.143349000
7       -0.001723000      3.800966000     -0.054917000
1        0.854248000      4.280741000      0.202779000
1       -0.850687000      4.278257000      0.229405000

 bppNMe2 BP86 
7        0.000005821      0.967181491     -0.000050801
7       -2.423276193      2.205028679     -0.667305740
6       -1.128814449      0.257691857     -0.023073716
6       -1.204958821     -1.136097515     -0.051647170
1       -2.170961835     -1.625670081     -0.147888637
6        0.000018521     -1.878211985     -0.000141820
7       -2.341028819      1.006912119     -0.026226024
6       -3.531295564      0.649778861      0.558855097
1       -3.626216733     -0.256122318      1.148293463
6       -4.427687427      1.664764108      0.288225914
1       -5.461495509      1.728406668      0.612402542
6       -3.684428876      2.598066614     -0.477814776
1       -4.014943461      3.541564777     -0.905959917
6        1.204983164     -1.136101219      0.051475188
6        1.128820799      0.257698208      0.022971055
7        2.341038345      1.006898361      0.026195332
7        2.423326465      2.204922843      0.667454968
6        3.684462743      2.597993587      0.477920611
1        4.014992674      3.541439362      0.906168942
6        4.427726586      1.664709074     -0.288138600
1        5.461537843      1.728346342     -0.612306761
6        3.531285509      0.649811141     -0.558937648
1        3.626203503     -0.256000607     -1.148515189
1        2.170987765     -1.625646797      0.147850007
7       -0.000008996     -3.250554862     -0.000286814
6        1.258606811     -3.981442836      0.016494455
1        1.049145226     -5.055327628     -0.042799327
1        1.895782786     -3.711111051     -0.843099481
1        1.832100009     -3.795408987      0.941619584
6       -1.258739634     -3.981307896     -0.016176949
1       -1.049282812     -5.055262010      0.041778015
1       -1.894909644     -3.711736010      0.844407607
1       -1.833217631     -3.794301419     -0.940482912

 bppNO2 BP86 
7        0.000000529     -0.830531521      0.000048684
7        2.288549782     -2.282664802     -0.003179297
6        1.146346620     -0.152231594      0.000114302
6        1.217640025      1.252447188      0.000197383
1        2.143494361      1.820405721      0.000383124
6       -0.000000529      1.918053740     -0.000046038
7        2.336345072     -0.917672726     -0.000022225
6        3.634624830     -0.448084540      0.002839036
1        3.873642022      0.609005225      0.005724110
6        4.454922063     -1.552613986      0.001423487
1        5.540088385     -1.558872036      0.003088278
6        3.564011418     -2.659942251     -0.002623661
1        3.801087588     -3.721295067     -0.004963153
6       -1.217640554      1.252446659     -0.000269880
6       -1.146346620     -0.152231594     -0.000084139
7       -2.336344013     -0.917673785      0.000123827
7       -2.288547137     -2.282667448      0.002379181
6       -3.564008772     -2.659945955      0.002086017
1       -3.801082825     -3.721300888      0.003780442
6       -4.454921534     -1.552615574     -0.000751961
1       -5.540088914     -1.558873624     -0.001879108
6       -3.634625888     -0.448085069     -0.001824603
1       -3.873644668      0.609006283     -0.003793143
1       -2.143494890      1.820405721     -0.000610671
7       -0.000001058      3.412787906     -0.000125415
8       -1.094752368      3.977956088      0.000162987
8        1.094749192      3.977956088     -0.000496368

 bpppz BP86 
7       -1.346251264     -0.198455227      0.009582342
7       -2.274529760     -2.749198578      0.532290399
6       -0.474908005     -1.208013762      0.032843915
6        0.916899598     -1.053254817      0.060719385
1        1.603507608     -1.891317589      0.145062830
6        1.417979123      0.250065884     -0.000605379
7       -1.023007574     -2.515903908      0.042869707
6       -0.415396732     -3.669905077     -0.398108511
1        0.569996924     -3.661549368     -0.851440373
6       -1.313722738     -4.694253058     -0.188827905
1       -1.177161141     -5.742843177     -0.432761154
6       -2.444481913     -4.063374821      0.393445401
1       -3.377454212     -4.513967661      0.724014491
6        0.528044810      1.329339288     -0.061493571
6       -0.840947317      1.032452330     -0.022963118
7       -1.775493389      2.101949713     -0.033894861
7       -2.998250029      1.958274386     -0.617851481
6       -3.586283959      3.143260471     -0.452146504
1       -4.588616049      3.296198516     -0.845249528
6       -2.757660651      4.062538721      0.242028211
1       -2.979310246      5.084382634      0.532598380
6       -1.597210928      3.360205151      0.492823830
1       -0.697354012      3.630924823      1.035086045
1        0.871898365      2.353851313     -0.185205158
7        2.814414911      0.458874993     -0.003644444
7        3.660914885     -0.600689204     -0.164464585
6        4.881946936     -0.069393129     -0.114781720
6        4.843650379      1.334518346      0.080785257
6        3.500674722      1.640285427      0.148430514
1        5.748592159     -0.716854194     -0.224084340
1        5.675869975      2.025334902      0.166068521
1        2.993950993      2.585055204      0.308802971

 bppOH BP86 
7       -0.003765096     -0.384823516      0.002262233
7        2.391697541     -1.677270683     -0.605361310
6        1.131936594      0.308354229     -0.022857811
6        1.206440518      1.707877766     -0.054119486
1        2.162164263      2.225896784     -0.149507919
6       -0.000732381      2.414619912     -0.004664168
7        2.336315438     -0.445641858     -0.025267155
6        3.547536543     -0.067998747      0.505670666
1        3.669200213      0.865204802      1.045466915
6        4.426970392     -1.102672563      0.262070270
1        5.469659656     -1.158008099      0.557863418
6        3.654453102     -2.068951278     -0.432671194
1        3.966516334     -3.035540621     -0.821182547
6       -1.209083758      1.713606639      0.048924024
6       -1.139131288      0.315900826      0.023723016
7       -2.343623375     -0.435792282      0.028587743
7       -2.386621673     -1.689505790      0.562263527
6       -3.653723366     -2.072725371      0.406761088
1       -3.957707120     -3.053386065      0.765370751
6       -4.442004317     -1.079369714     -0.230446108
1       -5.492405281     -1.121493811     -0.499930152
6       -3.567756405     -0.037036057     -0.456462474
1       -3.703409935      0.918541106     -0.951573408
1       -2.150248250      2.253797125      0.134903685
8       -0.061852883      3.776198794     -0.008742008
1        0.843591087      4.137001368     -0.024437405

 bppOMe BP86 
7       -0.156552856     -0.670902558      0.003546546
7        2.080493163     -2.214963453     -0.617894873
6        1.046252743     -0.106637683     -0.018886336
6        1.284856119      1.277230675     -0.044444539
1        2.296401714      1.665180041     -0.136345693
6        0.164850884      2.117281566      0.004572621
7        2.160454492     -0.990651561     -0.025928098
6        3.403293408     -0.756629802      0.513873443
1        3.625834138      0.152138459      1.063059413
6        4.162661702     -1.881274334      0.263793271
1        5.191076939     -2.055882717      0.563248855
6        3.290462764     -2.747922202     -0.443865939
1        3.494099695     -3.739584491     -0.841096016
6       -1.116469273      1.548043482      0.055443488
6       -1.206620967      0.155292885      0.026219145
7       -2.489127010     -0.456330709      0.027179073
7       -2.680166876     -1.685379795      0.583924869
6       -3.981357110     -1.925459576      0.419378791
1       -4.398687455     -2.857968844      0.792160350
6       -4.644233637     -0.862160975     -0.246293379
1       -5.689547620     -0.790068512     -0.528935944
6       -3.653892703      0.069237551     -0.480750122
1       -3.673294987      1.024164885     -0.995114642
1       -1.990780686      2.191156297      0.141352239
8        0.216410211      3.474587871      0.005937898
6        1.506280285      4.098081440     -0.019847851
1        2.052158897      3.847942529     -0.943979186
1        1.312501926      5.176068414      0.009727336
1        2.106741943      3.807247740      0.857477227

 bppF BP86 
7        0.000000000     -0.339942936      0.000011113
7        2.289581149     -1.790093389     -0.000210083
6        1.143220770      0.341900891     -0.000015346
6        1.217541069      1.745599637     -0.000067206
1        2.147234056      2.308724665     -0.000118536
6        0.000000000      2.413117578     -0.000091018
7        2.336792756     -0.425421466      0.000029105
6        3.633555892      0.042855949      0.000296868
1        3.873588046      1.099643553      0.000554578
6        4.455938613     -1.061269735      0.000213258
1        5.541165790     -1.066578971      0.000372541
6        3.565068185     -2.167788888     -0.000118536
1        3.801443195     -3.229365547     -0.000287343
6       -1.217541069      1.745599108     -0.000078847
6       -1.143220770      0.341900891     -0.000023813
7       -2.336792756     -0.425421466      0.000013759
7       -2.289581149     -1.790093389     -0.000249772
6       -3.565068185     -2.167788888     -0.000155049
1       -3.801443195     -3.229365017     -0.000351903
6       -4.455938613     -1.061269735      0.000232838
1       -5.541165790     -1.066578971      0.000411171
6       -3.633555363      0.042855949      0.000348199
1       -3.873588046      1.099643553      0.000618608
1       -2.147234586      2.308724665     -0.000143936
9        0.000000000      3.764187529     -0.000161928

 bppCl BP86 
7        0.000000000     -0.635856207      0.000015875
7        2.289290631     -2.083544399     -0.000230721
6        1.142042822      0.047286221     -0.000001588
6        1.214099300      1.451189229     -0.000035984
1        2.151532563      2.000742448     -0.000078318
6        0.000000000      2.133620443     -0.000052918
7        2.336467841     -0.718912693      0.000033338
6        3.633454819     -0.250607232      0.000313273
1        3.873946299      0.806030085      0.000590562
6        4.455622694     -1.354867328      0.000211671
1        5.540840875     -1.360263348      0.000374657
6        3.564754383     -2.461367959     -0.000142349
1        3.801053192     -3.522963139     -0.000329148
6       -1.214099300      1.451189229     -0.000048155
6       -1.142042822      0.047286221     -0.000010054
7       -2.336467841     -0.718912693      0.000019050
7       -2.289290631     -2.083544399     -0.000268822
6       -3.564754383     -2.461367959     -0.000178333
1       -3.801053721     -3.522963139     -0.000393179
6       -4.455622694     -1.354866798      0.000230192
1       -5.540840875     -1.360263348      0.000409583
6       -3.633454819     -0.250606703      0.000364603
1       -3.873946299      0.806030085      0.000655651
1       -2.151532563      2.000742448     -0.000105306
17       0.000000000      3.873939420     -0.000118007

 bppBr BP86 
7        0.000000000      1.159436878      0.000020109
7       -2.288963599      2.607543120     -0.000243951
6       -1.142112673      0.476735254      0.000010054
6       -1.214304621     -0.928126623     -0.000010054
1       -2.154164162     -1.473308838     -0.000046568
6        0.000000000     -1.607807702     -0.000019050
7       -2.336503825      1.242860084      0.000036513
6       -3.633696124      0.774759943      0.000323327
1       -3.874676035     -0.281762543      0.000614375
6       -4.455473995      1.879218480      0.000208496
1       -5.540686355      1.884881735      0.000372012
6       -3.564324691      2.985543425     -0.000160341
1       -3.800383253      4.047190464     -0.000360370
6        1.214304621     -0.928126623     -0.000022225
6        1.142112673      0.476735254      0.000002117
7        2.336503825      1.242860084      0.000022755
7        2.288964128      2.607543120     -0.000280993
6        3.564324691      2.985543425     -0.000197383
1        3.800383782      4.047190464     -0.000427046
6        4.455474524      1.879217951      0.000226488
1        5.540686355      1.884881735      0.000406408
6        3.633696124      0.774759943      0.000375187
1        3.874676035     -0.281762543      0.000681051
1        2.154164162     -1.473308838     -0.000073556
35       0.000000000     -3.513897803     -0.000070381

 bppI BP86 
7        1.617872125      0.000000000      0.000021696
7        3.066166225      2.288520148     -0.000254534
6        0.934975235      1.141830092      0.000015875
6       -0.470521655      1.213327760      0.000003175
1       -1.008584319      2.157416485     -0.000029634
6       -1.154326084      0.000000000     -0.000003704
7        1.701436091      2.336418627      0.000037572
6        1.233910638      3.633799313      0.000329677
1        0.177524679      3.875289880      0.000629721
6        2.338655459      4.455271849      0.000207437
1        2.344665325      5.540485268      0.000372541
6        3.444616859      3.563790222     -0.000170395
1        4.506359679      3.799454018     -0.000378362
6       -0.470521655     -1.213327760     -0.000011113
6        0.934975764     -1.141830092      0.000005821
7        1.701436091     -2.336418627      0.000023284
7        3.066166225     -2.288520148     -0.000291577
6        3.444616859     -3.563790222     -0.000205321
1        4.506359679     -3.799454018     -0.000440275
6        2.338655989     -4.455271849      0.000226488
1        2.344665325     -5.540485268      0.000409054
6        1.233911167     -3.633799313      0.000379420
1        0.177524679     -3.875289880      0.000692693
1       -1.008584319     -2.157417014     -0.000060855
53      -3.263493775      0.000000000     -0.000049213

 bppSH BP86 
7        0.000999616     -0.679231808      0.000652476
7        2.393923790     -1.970740214     -0.594280338
6        1.135530766      0.018340754     -0.023757942
6        1.205230289      1.417891809     -0.057529505
1        2.161841994      1.930013146     -0.155318814
6       -0.000313273      2.129088039      0.000170395
7        2.340603890     -0.732822646     -0.026319160
6        3.555135528     -0.347990134      0.492838647
1        3.679835088      0.591467761      1.020856998
6        4.433756032     -1.384135063      0.254627392
1        5.478500620     -1.435052498      0.543802650
6        3.658057857     -2.358625021     -0.425568577
1        3.969225721     -3.328650840     -0.806173492
6       -1.205450427      1.415779862      0.057959726
6       -1.135421227      0.016796615      0.024569700
7       -2.338540099     -0.736071266      0.028071266
7       -2.382394605     -1.985665659      0.571650073
6       -3.647725142     -2.372393684      0.411444836
1       -3.952352905     -3.350444476      0.776528983
6       -4.433984107     -1.385782921     -0.238914003
1       -5.482532421     -1.432484401     -0.514693668
6       -3.560577587     -0.343610663     -0.468107549
1       -3.694955799      0.606627102     -0.973896751
1       -2.160172440      1.932197590      0.153954066
16      -0.086037341      3.892216673     -0.005538369
1        1.249635669      4.110423970      0.018737637

 bppSMe BP86 
7       -0.313213134     -0.906836764     -0.002054795
7        1.733981551     -2.695534184      0.615280738
6        0.947089160     -0.482018031      0.021252817
6        1.336071481      0.866074240      0.051723372
1        2.386066037      1.133923126      0.145769811
6        0.326016578      1.835872513     -0.001800261
7        1.953178938     -1.486538798      0.026454629
6        3.215651918     -1.393421594     -0.510850253
1        3.540618079     -0.514306310     -1.057171258
6        3.842139571     -2.597373392     -0.262579338
1        4.844617185     -2.886778312     -0.561001969
6        2.876105866     -3.361437604      0.441665091
1        2.965593443     -4.370713029      0.836648281
6       -1.011706994      1.407396107     -0.057981951
6       -1.261783991      0.032557630     -0.025350236
7       -2.605675124     -0.427703278     -0.027099167
7       -2.937488839     -1.621789624     -0.594170799
6       -4.257090207     -1.712922413     -0.426853949
1       -4.779484991     -2.587849259     -0.806713253
6       -4.792251922     -0.587137504      0.251035866
1       -5.821675241     -0.398920798      0.538421446
6       -3.701501192      0.222851357      0.490095392
1       -3.610323952      1.168140256      1.014554497
1       -1.824792071      2.127477224     -0.150013283
16       0.601289820      3.573898036      0.001934143
6        2.407772887      3.726163498      0.006527401
1        2.852101856      3.263694333     -0.884912421
1        2.604597190      4.805844898     -0.017615252
1        2.847479493      3.306301568      0.920906529

 bppSOMe BP86 
7        0.385805669      1.089321951     -0.000887959
6        1.286247326      0.111106055     -0.089250506
6        0.957865855     -1.248202128     -0.220670088
1        1.723308046     -2.008392763     -0.380470504
6       -0.400067525     -1.564828455     -0.194294306
6       -1.365726574     -0.572411559     -0.095194224
6       -0.903451617      0.753582270     -0.018301595
7       -1.837439936      1.815427750      0.054422176
7       -1.485461923      3.027852733      0.573074089
7        3.037348290      1.732807306     -0.497687498
7        2.650218090      0.500212203     -0.061896804
6        3.718394118     -0.258359679      0.360874012
1        3.587742372     -1.251376662      0.777411651
6        4.845623151      0.517881961      0.195245767
1        5.867487174      0.247604681      0.441063416
6        4.360962409      1.738336150     -0.344000138
1        4.923494759      2.622939003     -0.633180158
6       -2.595778451      3.758170784      0.488693073
1       -2.583505243      4.783158540      0.852039401
6       -3.674715828      3.035327891     -0.086756493
1       -4.684141539      3.377952697     -0.289965849
6       -3.154296462      1.787537993     -0.350790540
1       -3.594385663      0.912489964     -0.816587172
1       -2.420383181     -0.849162265     -0.072968780
16      -0.980849611     -3.285330274     -0.415328468
8       -2.475845720     -3.237079893     -0.515179982
6       -0.580588406     -3.836710213      1.289368414
1       -1.144546359     -3.220542045      2.001343593
1       -0.896133625     -4.886453410      1.349369176
1        0.501315538     -3.754232118      1.459925945

 bppSOOMe BP86 
7       -1.359586001     -0.000005821     -0.031633158
6       -0.675698492      1.143650991     -0.038013448
6        0.728732106      1.213381207     -0.056914071
1        1.273845528      2.155701422     -0.056074796
6        1.410177463     -0.000003175     -0.070362582
6        0.728734223     -1.213383323     -0.056902430
6       -0.675704842     -1.143664750     -0.038010273
7       -1.434285720     -2.338797808     -0.042544792
7       -2.715093104     -2.357836547      0.428123445
7       -2.714918475      2.357936032      0.428565837
7       -1.434278311      2.338789341     -0.042543734
6       -1.025187785      3.579241139     -0.483211326
1       -0.048298008      3.740501026     -0.926186659
6       -2.086829003      4.435475858     -0.290761202
1       -2.127240682      5.491119381     -0.538936865
6       -3.102538694      3.623205714      0.280735410
1       -4.102696924      3.910255796      0.596874894
6       -3.102677338     -3.623127396      0.280417904
1       -4.102950929     -3.910099160      0.596263695
6       -2.086781906     -4.435528775     -0.290567523
1       -2.127120029     -5.491224158     -0.538534161
6       -1.025066074     -3.579349620     -0.482828730
1       -0.048025481     -3.740732277     -0.925423056
1        1.273875691     -2.155686075     -0.056047808
16       3.219596405     -0.000013229     -0.084638197
8        3.653514870     -1.269928029     -0.652178150
8        3.653525983      1.269777743     -0.652444327
6        3.646861525      0.000165632      1.662477533
1        3.248455087     -0.906116554      2.133861218
1        4.744842932      0.000171983      1.695580216
1        3.248450853      0.906538837      2.133681827

 bppcis-CH=CHPh BP86 
7        1.844551020      0.697270931     -0.024194513
7        4.532085631     -0.005791845      0.014506865
6        2.183449360     -0.587547087     -0.114729861
6        1.297218758     -1.609376713     -0.481377726
1        1.638157076     -2.639493255     -0.587359758
6       -0.040740298     -1.275269544     -0.750724184
7        3.531137869     -0.911768696      0.198359446
6        4.000016429     -2.108560725      0.689355498
1        3.333293842     -2.928977023      0.932359512
6        5.365114340     -1.971237641      0.831582467
1        6.060871824     -2.713430958      1.209574835
6        5.636484900     -0.648892489      0.393940711
1        6.594052828     -0.136921967      0.333529836
6       -0.396946438      0.082128309     -0.690688496
6        0.582690298      1.012257868     -0.323898281
7        0.239161129      2.388287523     -0.242289624
7        1.179309071      3.359100228     -0.418392404
6        0.505209753      4.501678048     -0.288062927
1        1.036314266      5.444550195     -0.396170664
6       -0.872043360      4.286066895     -0.021919580
1       -1.650882201      5.023373260      0.144279119
6       -1.009891916      2.913845199     -0.002320971
1       -1.869513369      2.282236169      0.195619895
1       -1.397538064      0.401995318     -0.974637070
6       -0.968377432     -2.328797946     -1.191978633
1       -0.487601380     -3.129542609     -1.763929279
6       -2.306158685     -2.442536128     -1.018457179
1       -2.779827886     -3.280290919     -1.542715197
6       -3.241113282     -1.635661476     -0.218332183
6       -4.568396716     -1.484442198     -0.668863638
6       -2.891536674     -1.062577332      1.021580383
6       -5.499626963     -0.748747707      0.065947127
6       -3.826362681     -0.339799529      1.762768793
6       -5.131409029     -0.170487680      1.284439128
1       -4.864639136     -1.944419996     -1.615043143
1       -1.883980546     -1.206335741      1.414233606
1       -6.518609616     -0.634987298     -0.309246951
1       -3.538740558      0.084729744      2.726872590
1       -5.860561831      0.395580632      1.867136305

 bppcis-CH=CH(C6H4CN-4 BP86 
7        2.268645839      0.726634448     -0.008834085
7        4.945769946      0.110638263      0.358148220
6        2.649357648     -0.549392878     -0.033938783
6        1.834720494     -1.601326340     -0.476340488
1        2.209866417     -2.623610000     -0.526135538
6        0.527329362     -1.305066457     -0.895423998
7        3.961259487     -0.829412841      0.429704626
6        4.412569891     -2.011219099      0.973137911
1        3.751924376     -2.854813890      1.141868193
6        5.746823648     -1.827481879      1.267792270
1        6.420555717     -2.546038965      1.723325508
6        6.020901479     -0.495428441      0.860668166
1        6.961399737      0.048535079      0.907597192
6        0.129143591      0.041371607     -0.900529500
6        1.040412743      1.005374330     -0.449331281
7        0.661025465      2.372400034     -0.437055428
7        1.597889862      3.360755495     -0.505447354
6        0.891191109      4.490080600     -0.482504345
1        1.413720834      5.442317596     -0.536155509
6       -0.505223512      4.249880696     -0.393543299
1       -1.312663854      4.973054325     -0.340794911
6       -0.618885493      2.876336587     -0.369735615
1       -1.486358878      2.232212514     -0.274015917
1       -0.840956842      0.328146516     -1.302103064
6       -0.320298818     -2.390307392     -1.415847597
1        0.233861418     -3.164584197     -1.956994835
6       -1.661465217     -2.560623090     -1.347120173
1       -2.061077650     -3.408682549     -1.913969550
6       -2.684930530     -1.803536079     -0.613083064
6       -3.992583605     -1.742118180     -1.139508063
6       -2.444835933     -1.195808288      0.637772358
6       -5.010694702     -1.065664023     -0.476027215
6       -3.456785290     -0.528524773      1.317809045
6       -4.750248477     -0.446996022      0.761732129
1       -4.206324117     -2.228761220     -2.093851714
1       -1.455783016     -1.268264825      1.090636427
1       -6.013197188     -1.016417730     -0.902500685
1       -3.260970129     -0.073472028      2.289566332
6       -5.791516900      0.244012096      1.455944945
7       -6.640860144      0.810270912      2.020909922

 bppcis-CH=CH(C6H4NO2-4 BP86 
7        2.588504381      0.727552041     -0.016131968
7        5.257701413      0.134149079      0.433259639
6        2.977452834     -0.546231573     -0.013089728
6        2.181365989     -1.608945434     -0.463570912
1        2.563925685     -2.629337814     -0.490111268
6        0.884119185     -1.326231430     -0.921807188
7        4.277643451     -0.811694928      0.489599553
6        4.721509919     -1.983705057      1.059964255
1        4.061877249     -2.829504929      1.221469152
6        6.045861183     -1.787193498      1.388721442
1        6.711458739     -2.495382944      1.871612086
6        6.322448901     -0.458413551      0.972476439
1        7.257795089      0.092422394      1.038329373
6        0.477626918      0.017279225     -0.955424760
6        1.370926270      0.992942369     -0.492974117
7        0.983746856      2.357384630     -0.509760677
7        1.916539235      3.349962396     -0.574430371
6        1.203262808      4.475291154     -0.583807921
1        1.721477621      5.429626338     -0.641766588
6       -0.193392588      4.228398217     -0.519632479
1       -1.005579122      4.947698268     -0.494098089
6       -0.300067842      2.854838761     -0.476671224
1       -1.165562104      2.207200951     -0.386941813
1       -0.482358292      0.293244631     -1.387732410
6        0.059834601     -2.424885421     -1.450837855
1        0.636379564     -3.204261907     -1.960412791
6       -1.281810704     -2.604270688     -1.425106611
1       -1.655191292     -3.464280028     -1.991678171
6       -2.336304325     -1.843839277     -0.740556572
6       -3.625315015     -1.806775702     -1.315587030
6       -2.143789113     -1.212491130      0.507893740
6       -4.674505221     -1.130733775     -0.699459608
6       -3.186294223     -0.544129681      1.141538516
6       -4.439299692     -0.502151638      0.523942098
1       -3.798973525     -2.311843636     -2.268319336
1       -1.170304591     -1.267746231      0.995294033
1       -5.668796463     -1.086631613     -1.142171941
1       -3.052321360     -0.063480103      2.110051946
7       -5.550087718      0.213691298      1.192665505
8       -5.305934861      0.768670701      2.269240634
8       -6.650807618      0.212885361      0.631259245

 bppCH2OH BP86 
7        0.148422576     -0.674028408     -0.015238717
7        2.657752516     -1.684039919      0.633455859
6        1.202121902      0.140027709     -0.019908177
6        1.111276985      1.539839647     -0.049198667
1        2.002677120      2.164240755      0.025155499
6       -0.160481468      2.114690714     -0.132921387
7        2.480442153     -0.476969680      0.025737065
6        3.655257451      0.021631178     -0.488057531
1        3.687502337      0.954196540     -1.041365792
6        4.636842089     -0.904802077     -0.204040693
1        5.686084154     -0.849823736     -0.475712884
6        3.959324286     -1.937084012      0.495408861
1        4.366960633     -2.855519812      0.911327362
6       -1.275632031      1.273072400     -0.155263251
6       -1.058015825     -0.110425533     -0.069690527
7       -2.168989591     -0.994198107     -0.048946779
7       -2.049815171     -2.282935741     -0.477922199
6       -3.269966671     -2.797269039     -0.327680840
1       -3.446983869     -3.831707371     -0.612843347
6       -4.189739702     -1.854859393      0.202052574
1       -5.238745225     -1.996448174      0.441399973
6       -3.448826994     -0.703685618      0.365832932
1       -3.714687231      0.267065703      0.769876696
1       -2.274975857      1.695596091     -0.252484753
6       -0.323111924      3.619782996     -0.223626601
1        0.565494154      4.112188776      0.214133161
1       -0.367291874      3.918643785     -1.283749080
8       -1.533074645      4.111145238      0.352657477
1       -1.510406280      3.912099979      1.305960766

 bppSiPr BP86 
7        1.365763616      0.679907567      0.022121726
7        0.897174516      3.358777430     -0.611980259
6        0.125161532      1.159470216      0.052026061
6       -1.036757716      0.374132548      0.081865837
1       -2.015608624      0.845808868      0.038058428
6       -0.883674676     -1.018759340      0.138785730
7       -0.005482805      2.575832173      0.042246336
6       -0.999420028      3.316918981      0.636611343
1       -1.774704386      2.854049229      1.238059388
6       -0.727352012      4.640879711      0.358290569
1       -1.292709639      5.507545042      0.685467633
6        0.456893224      4.603238275     -0.421769084
1        1.007677839      5.432284396     -0.859919380
6        0.421256841     -1.543064454      0.137756480
6        1.492095688     -0.648783478      0.052614506
7        2.817582566     -1.157851463     -0.001337760
7        3.862149880     -0.449213275      0.512467419
6        4.924904487     -1.227129231      0.304479593
1        5.902784884     -0.887263027      0.637550633
6        4.583837050     -2.440331047     -0.347346125
1        5.239624189     -3.247701009     -0.656924341
6        3.217943785     -2.364468726     -0.525764585
1        2.519089555     -3.036391538     -1.012639405
1        0.588635076     -2.616656081      0.223861556
16      -2.194573724     -2.190390049      0.246450545
6       -3.751041179     -1.216358887      0.061527439
1       -3.654772725     -0.340273671      0.722294136
6       -4.878804682     -2.109988974      0.590360193
1       -4.954555346     -3.040071436      0.006298797
1       -4.725528491     -2.375776714      1.645278214
1       -5.839535502     -1.580718061      0.501148847
6       -3.989655138     -0.778251455     -1.384818760
1       -3.159125734     -0.177597177     -1.779746916
1       -4.112250690     -1.655629450     -2.036767247
1       -4.908483058     -0.172567876     -1.447567011

 bppCOOEt BP86 
7       -1.386076085      0.619349052      0.038448431
7       -3.808277519     -0.620285696     -0.377938391
6       -1.421479101     -0.713387024      0.015621312
6       -0.276300905     -1.522555131     -0.003574063
1       -0.317406335     -2.609331210     -0.050595695
6        0.966660252     -0.885385506     -0.001312889
7       -2.705922991     -1.313815873      0.027026140
6       -3.016334661     -2.599354631      0.413000088
1       -2.266167701     -3.283701467      0.793716131
6       -4.377342562     -2.742730444      0.252254032
1       -4.971386887     -3.624083090      0.471427077
6       -4.812254822     -1.485344974     -0.243957591
1       -5.818293269     -1.174149064     -0.515551993
6        1.026631909      0.511436582      0.000183625
6       -0.191269000      1.208280467      0.022739805
7       -0.183962120      2.627327470      0.044292665
7       -1.243423128      3.341647434     -0.430700538
6       -0.887000025      4.614752643     -0.264215555
1       -1.569260315      5.400692514     -0.579608899
6        0.399125061      4.741142925      0.323333649
1        0.934065579      5.647537296      0.587979954
6        0.824962460      3.442723992      0.505735755
1        1.728268024      3.042184441      0.952936569
1        1.984008805      1.024742217     -0.048991230
6        2.193869389     -1.749695469     -0.037517079
8        2.166807265     -2.967278872     -0.047092013
8        3.332872616     -1.015340854     -0.054931774
6        4.572664001     -1.784867764     -0.093821539
1        4.553525248     -2.425035178     -0.988470821
1        4.598392599     -2.443232526      0.787408338
6        5.724944286     -0.801607751     -0.113049194
1        6.675947770     -1.353264979     -0.143901286
1        5.678190417     -0.150815516     -0.997608125
1        5.725048005     -0.170596162      0.787033681

 bppCSNHMe BP86 
7        1.428469533      0.115545323     -0.017804169
7        2.532171346      2.633626796      0.437503641
6        0.646844044      1.191747911     -0.041242487
6       -0.755687866      1.145964554     -0.018125379
1       -1.342608407      2.064191329     -0.036650287
6       -1.371630075     -0.114202271      0.007809598
7        1.299848769      2.450984443     -0.114453630
6        0.818130252      3.599781154     -0.699371765
1       -0.129222438      3.620349215     -1.227753131
6        1.782919863      4.569157673     -0.520280721
1        1.750321486      5.596116614     -0.869617082
6        2.818566836      3.912696891      0.194177358
1        3.762665616      4.320109396      0.548131320
6       -0.562395292     -1.253672233      0.031568069
6        0.827657030     -1.076084053      0.028256478
7        1.676192749     -2.211009440      0.055046605
7        2.952784178     -2.121831432      0.527140446
6        3.435824050     -3.357874654      0.410648425
1        4.454089138     -3.560551128      0.734367315
6        2.485906437     -4.257722045     -0.141037908
1        2.605833348     -5.313250736     -0.362760000
6        1.362970090     -3.488013627     -0.355163132
1        0.400631628     -3.731347318     -0.792486323
1       -1.027919398     -2.236811594      0.075630542
6       -2.860427931     -0.254054822      0.033187880
16      -3.647961155     -1.453323401     -0.810141793
7       -3.502812598      0.680697629      0.769472404
1       -2.938485280      1.300510241      1.345907298
6       -4.947960210      0.734967931      0.917935727
1       -5.427396915      0.842832246     -0.065942894
1       -5.329334549     -0.193479902      1.371381891
1       -5.202073242      1.592261004      1.553549572
 
bppH TPSSh
7        0.000000000     -0.057639573      0.000000000
6       -1.137103481      0.620128001     -0.000001588
6       -1.203221003      2.016496054     -0.000003704
1       -2.142471990      2.550066004     -0.000002117
6        0.000000000      2.705721375     -0.000004233
6        1.203221003      2.016496054     -0.000003704
6        1.137102952      0.620128001     -0.000001058
7        2.323849080     -0.150315443      0.000004233
7        2.273442301     -1.505798204     -0.000044451
7       -2.273442301     -1.505798204      0.000034926
7       -2.323849080     -0.150315443     -0.000004233
6       -3.614576421      0.310343406     -0.000016404
1       -3.852168539      1.359863290     -0.000056093
6       -4.430035386     -0.789804453     -0.000006350
1       -5.507759888     -0.799720176     -0.000020109
6       -3.538714629     -1.887935088      0.000023284
1       -3.768919432     -2.942944127      0.000043393
6        3.538714629     -1.887935088     -0.000033338
1        3.768919432     -2.942944127     -0.000063501
6        4.430035386     -0.789804453      0.000023813
1        5.507759888     -0.799720176      0.000050801
6        3.614576421      0.310343406      0.000030692
1        3.852168539      1.359863290      0.000080964
1        2.142471990      2.550066004     -0.000008467
1        0.000000000      3.789476381     -0.000006350

 bppCH3 TPSSh
7        0.000001000     -0.395998000      0.035133000
7        2.365346000     -1.742723000     -0.389604000
6        1.129945000      0.294025000     -0.016561000
6        1.193629000      1.684962000     -0.104373000
1        2.144395000      2.196046000     -0.185527000
6        0.000000000      2.401431000     -0.138198000
7        2.327815000     -0.457088000      0.035779000
6        3.548216000     -0.028769000      0.482584000
1        3.687978000      0.958152000      0.890577000
6        4.413632000     -1.082940000      0.341625000
1        5.457818000     -1.107653000      0.607430000
6        3.622066000     -2.116863000     -0.208073000
1        3.917863000     -3.118136000     -0.483510000
6       -1.193632000      1.684960000     -0.104389000
6       -1.129944000      0.294025000     -0.016569000
7       -2.327815000     -0.457089000      0.035772000
7       -2.365337000     -1.742736000     -0.389576000
6       -3.622059000     -2.116875000     -0.208054000
1       -3.917850000     -3.118155000     -0.483470000
6       -4.413630000     -1.082946000      0.341627000
1       -5.457816000     -1.107658000      0.607432000
6       -3.548222000     -0.028765000      0.482557000
1       -3.687995000      0.958169000      0.890517000
1       -2.144402000      2.196035000     -0.185562000
6       -0.000005000      3.903149000     -0.225004000
1        0.886573000      4.269373000     -0.745602000
1       -0.886386000      4.269341000     -0.745965000
1       -0.000228000      4.341536000      0.778123000

 bppCOOH TPSSh
7       -0.030815000     -0.866613000      0.002040000
7       -2.394779000     -2.174649000      0.446673000
6       -1.151190000     -0.157292000      0.018506000
6       -1.184245000      1.237227000      0.039806000
1       -2.102529000      1.803209000      0.104236000
6        0.034135000      1.905046000     -0.000913000
7       -2.358844000     -0.886503000      0.024178000
6       -3.594664000     -0.437106000     -0.360457000
1       -3.742428000      0.555206000     -0.752057000
6       -4.465868000     -1.478911000     -0.181636000
1       -5.522361000     -1.486539000     -0.394094000
6       -3.663618000     -2.527945000      0.324809000
1       -3.961443000     -3.525767000      0.610327000
6        1.221890000      1.182310000     -0.040370000
6        1.119750000     -0.210358000     -0.016388000
7        2.293181000     -0.995322000     -0.020868000
7        2.278693000     -2.269697000     -0.483123000
6        3.527341000     -2.685636000     -0.347950000
1        3.784872000     -3.686834000     -0.659563000
6        4.365967000     -1.691545000      0.207266000
1        5.416000000     -1.755567000      0.441236000
6        3.539534000     -0.616124000      0.401869000
1        3.722727000      0.354591000      0.831081000
1        2.174334000      1.686043000     -0.109902000
6        0.010152000      3.395774000     -0.002003000
8       -0.996094000      4.064107000      0.018121000
8        1.250344000      3.937245000     -0.027914000
1        1.129661000      4.901695000     -0.030446000

 bppNH2 TPSSh
7        0.000550000     -0.399274000     -0.001371000
7        2.382165000     -1.680955000     -0.584342000
6        1.126373000      0.301420000     -0.025494000
6        1.198758000      1.689547000     -0.052668000
1        2.148918000      2.200377000     -0.143083000
6       -0.000146000      2.410477000     -0.002171000
7        2.329013000     -0.447658000     -0.027983000
6        3.537466000     -0.061802000      0.481440000
1        3.659848000      0.877213000      0.994860000
6        4.413208000     -1.091740000      0.247785000
1        5.452267000     -1.139615000      0.530090000
6        3.638615000     -2.066329000     -0.420117000
1        3.945679000     -3.032248000     -0.792452000
6       -1.198536000      1.688905000      0.048664000
6       -1.125442000      0.300882000      0.021503000
7       -2.328221000     -0.447738000      0.026684000
7       -2.387505000     -1.671288000      0.603555000
6       -3.643116000     -2.057869000      0.434929000
1       -3.954786000     -3.016925000      0.820954000
6       -4.410563000     -1.093889000     -0.256186000
1       -5.447019000     -1.145731000     -0.547204000
6       -3.531410000     -0.069122000     -0.500108000
1       -3.646697000      0.860730000     -1.031742000
1       -2.150190000      2.198464000      0.131232000
7       -0.002006000      3.786591000     -0.055994000
1        0.846751000      4.259860000      0.211511000
1       -0.843992000      4.257243000      0.236533000

 bppNMe2 TPSSh
7        0.000297000      0.960177000     -0.004357000
7       -2.398332000      2.214997000     -0.622929000
6       -1.122433000      0.254490000     -0.028118000
6       -1.199481000     -1.131909000     -0.059087000
1       -2.158732000     -1.619497000     -0.145835000
6        0.000130000     -1.868912000     -0.017058000
7       -2.328546000      1.001797000     -0.027142000
6       -3.522910000      0.629824000      0.521955000
1       -3.628063000     -0.291718000      1.069913000
6       -4.408240000      1.648995000      0.273596000
1       -5.440645000      1.703589000      0.578315000
6       -3.652636000      2.602627000     -0.443427000
1       -3.971174000      3.554844000     -0.840650000
6        1.199652000     -1.132551000      0.037637000
6        1.122805000      0.254077000      0.015987000
7        2.329110000      1.000893000      0.024665000
7        2.398503000      2.208170000      0.632436000
6        3.653374000      2.596745000      0.459006000
1        3.971758000      3.544865000      0.866039000
6        4.409760000      1.649674000     -0.265865000
1        5.442755000      1.706647000     -0.568135000
6        3.524279000      0.633536000     -0.525810000
1        3.629679000     -0.282666000     -1.082614000
1        2.158330000     -1.620472000      0.128783000
7       -0.000430000     -3.235772000     -0.029997000
6        1.253737000     -3.965287000      0.033845000
1        1.044928000     -5.029659000     -0.055469000
1        1.918145000     -3.678535000     -0.787739000
1        1.780268000     -3.794264000      0.980597000
6       -1.257400000     -3.963004000      0.001104000
1       -1.044419000     -5.030129000      0.014300000
1       -1.843973000     -3.717597000      0.894173000
1       -1.866890000     -3.747067000     -0.882996000

 bppNO2 TPSSh
7       -0.000001000     -0.836157000      0.000031000
7        2.320939000     -2.214487000     -0.411572000
6        1.138636000     -0.157959000     -0.015577000
6        1.211360000      1.238477000     -0.037479000
1        2.136270000      1.790131000     -0.102371000
6       -0.000009000      1.900905000     -0.000059000
7        2.325410000     -0.914741000     -0.020733000
6        3.579788000     -0.489166000      0.335316000
1        3.761892000      0.507411000      0.700693000
6        4.418821000     -1.557786000      0.169920000
1        5.477783000     -1.589042000      0.367097000
6        3.580966000     -2.597612000     -0.299096000
1        3.848396000     -3.609625000     -0.563834000
6       -1.211367000      1.238468000      0.037382000
6       -1.138654000     -0.157979000      0.015566000
7       -2.325408000     -0.914775000      0.020787000
7       -2.320768000     -2.214714000      0.410999000
6       -3.580800000     -2.597853000      0.298688000
1       -3.848091000     -3.610030000      0.562939000
6       -4.418875000     -1.557793000     -0.169434000
1       -5.477908000     -1.588985000     -0.366238000
6       -3.579949000     -0.489053000     -0.334542000
1       -3.762257000      0.507712000     -0.699299000
1       -2.136260000      1.790155000      0.102212000
7       -0.000021000      3.385807000     -0.000104000
8       -1.086437000      3.945611000      0.014678000
8        1.086388000      3.945619000     -0.014823000

 bpppz TPSSh
7       -1.336592000     -0.198574000      0.009116000
7       -2.268974000     -2.731768000      0.497338000
6       -0.468009000     -1.201040000      0.030427000
6        0.916458000     -1.045942000      0.055322000
1        1.599051000     -1.877634000      0.131814000
6        1.410706000      0.252592000     -0.000427000
7       -1.012967000     -2.503607000      0.040459000
6       -0.398808000     -3.655738000     -0.372272000
1        0.592077000     -3.650119000     -0.794371000
6       -1.296179000     -4.672655000     -0.176644000
1       -1.155419000     -5.716702000     -0.403816000
6       -2.436139000     -4.037883000      0.368596000
1       -3.371026000     -4.481400000      0.677182000
6        0.524492000      1.326094000     -0.055498000
6       -0.836358000      1.026752000     -0.020738000
7       -1.770442000      2.088661000     -0.030947000
7       -2.996993000      1.932836000     -0.584369000
6       -3.583567000      3.109364000     -0.428256000
1       -4.587227000      3.250373000     -0.800513000
6       -2.748970000      4.039787000      0.231549000
1       -2.967895000      5.058662000      0.506238000
6       -1.588449000      3.349058000      0.469110000
1       -0.683076000      3.629015000      0.981468000
1        0.864096000      2.345123000     -0.166548000
7        2.802061000      0.462249000     -0.003990000
7        3.643255000     -0.594412000     -0.139795000
6        4.856991000     -0.068521000     -0.099104000
6        4.820599000      1.333679000      0.065866000
6        3.485351000      1.639399000      0.123761000
1        5.716757000     -0.714822000     -0.191570000
1        5.648269000      2.019834000      0.136696000
1        2.980240000      2.580304000      0.258596000

 bppOH TPSSh
7       -0.003742000     -0.379655000      0.002151000
7        2.367181000     -1.683163000     -0.567135000
6        1.125852000      0.309712000     -0.021135000
6        1.201610000      1.701919000     -0.049561000
1        2.150747000      2.216668000     -0.136369000
6       -0.000331000      2.403535000     -0.004803000
7        2.323764000     -0.442813000     -0.024362000
6        3.538363000     -0.056715000      0.472693000
1        3.669482000      0.886346000      0.976601000
6        4.406661000     -1.093310000      0.244577000
1        5.447363000     -1.143357000      0.520193000
6        3.622517000     -2.072037000     -0.407079000
1        3.922829000     -3.043340000     -0.770694000
6       -1.203740000      1.707789000      0.044303000
6       -1.133053000      0.317552000      0.021845000
7       -2.331136000     -0.432560000      0.027518000
7       -2.364025000     -1.692267000      0.526411000
6       -3.623350000     -2.073190000      0.382917000
1       -3.916891000     -3.056724000      0.718193000
6       -4.421161000     -1.070334000     -0.213915000
1       -5.468721000     -1.108424000     -0.464260000
6       -3.557110000     -0.027376000     -0.425691000
1       -3.700116000      0.935234000     -0.887248000
1       -2.138612000      2.244176000      0.122039000
8       -0.060372000      3.759237000     -0.009018000
1        0.835046000      4.123459000     -0.023305000

 bppOMe TPSSh
7       -0.157366000     -0.663782000      0.003156000
7        2.051881000     -2.220043000     -0.580176000
6        1.039929000     -0.104761000     -0.017695000
6        1.280857000      1.271227000     -0.040932000
1        2.286041000      1.655730000     -0.125004000
6        0.167170000      2.107856000      0.003926000
7        2.146514000     -0.988320000     -0.025171000
6        3.393982000     -0.747805000      0.481341000
1        3.628341000      0.169556000      0.995110000
6        4.140463000     -1.874304000      0.246706000
1        5.167221000     -2.044823000      0.526457000
6        3.254087000     -2.750989000     -0.418531000
1        3.444039000     -3.746486000     -0.791053000
6       -1.109504000      1.545422000      0.050713000
6       -1.200377000      0.160069000      0.024279000
7       -2.477424000     -0.448602000      0.026313000
7       -2.660705000     -1.685145000      0.548557000
6       -3.954438000     -1.921500000      0.396068000
1       -4.362984000     -2.857789000      0.745891000
6       -4.624358000     -0.845860000     -0.229608000
1       -5.666465000     -0.768031000     -0.493236000
6       -3.642720000      0.086041000     -0.450016000
1       -3.667417000      1.049441000     -0.931177000
1       -1.976855000      2.185483000      0.129039000
8        0.225184000      3.458360000      0.004908000
6        1.512981000      4.073200000     -0.018468000
1        2.052374000      3.816295000     -0.934753000
1        1.324053000      5.143984000      0.008297000
1        2.101460000      3.779419000      0.855713000

 bppF TPSSh
7        0.000000000     -0.336027000      0.000010000
7        2.275127000     -1.779337000     -0.000196000
6        1.137137000      0.342670000     -0.000015000
6        1.212100000      1.738599000     -0.000064000
1        2.136099000      2.296045000     -0.000113000
6        0.000000000      2.401464000     -0.000087000
7        2.323906000     -0.422745000      0.000028000
6        3.614611000      0.040277000      0.000281000
1        3.851187000      1.090101000      0.000521000
6        4.430661000     -1.058389000      0.000202000
1        5.508346000     -1.067019000      0.000351000
6        3.540558000     -2.158442000     -0.000111000
1        3.772842000     -3.212962000     -0.000270000
6       -1.212100000      1.738599000     -0.000076000
6       -1.137137000      0.342670000     -0.000024000
7       -2.323906000     -0.422745000      0.000011000
7       -2.275127000     -1.779337000     -0.000242000
6       -3.540558000     -2.158442000     -0.000149000
1       -3.772842000     -3.212962000     -0.000339000
6       -4.430661000     -1.058389000      0.000223000
1       -5.508346000     -1.067019000      0.000392000
6       -3.614611000      0.040277000      0.000336000
1       -3.851187000      1.090101000      0.000597000
1       -2.136099000      2.296045000     -0.000136000
9        0.000000000      3.744849000     -0.000153000

 bppCl TPSSh
7        0.000000000     -0.630439000      0.000014000
7        2.274912000     -2.071673000     -0.000217000
6        1.136128000      0.049253000     -0.000002000
6        1.208720000      1.445443000     -0.000035000
1        2.140010000      1.989979000     -0.000075000
6        0.000000000      2.123210000     -0.000051000
7        2.323745000     -0.715121000      0.000032000
6        3.614657000     -0.252121000      0.000298000
1        3.851764000      0.797553000      0.000560000
6        4.430454000     -1.350967000      0.000202000
1        5.508134000     -1.359714000      0.000355000
6        3.540323000     -2.450956000     -0.000135000
1        3.772488000     -3.505501000     -0.000312000
6       -1.208720000      1.445443000     -0.000047000
6       -1.136128000      0.049253000     -0.000011000
7       -2.323745000     -0.715122000      0.000016000
7       -2.274912000     -2.071673000     -0.000259000
6       -3.540323000     -2.450956000     -0.000171000
1       -3.772488000     -3.505501000     -0.000379000
6       -4.430454000     -1.350967000      0.000221000
1       -5.508134000     -1.359714000      0.000392000
6       -3.614657000     -0.252121000      0.000352000
1       -3.851764000      0.797553000      0.000634000
1       -2.140010000      1.989979000     -0.000100000
17       0.000000000      3.856263000     -0.000112000

 bppBr TPSSh
7        0.000000000      1.150855000      0.000018000
7       -2.274401000      2.592682000     -0.000230000
6       -1.136230000      0.471638000      0.000009000
6       -1.208928000     -0.925399000     -0.000010000
1       -2.142474000     -1.465811000     -0.000044000
6        0.000000000     -1.601036000     -0.000019000
7       -2.323742000      1.236083000      0.000035000
6       -3.614920000      0.773506000      0.000307000
1       -3.852669000     -0.276004000      0.000581000
6       -4.430187000      1.872670000      0.000199000
1       -5.507850000      1.881839000      0.000353000
6       -3.539640000      2.972353000     -0.000151000
1       -3.771416000      4.026979000     -0.000341000
6        1.208928000     -0.925399000     -0.000023000
6        1.136230000      0.471638000     -0.000001000
7        2.323743000      1.236083000      0.000019000
7        2.274401000      2.592682000     -0.000271000
6        3.539641000      2.972353000     -0.000188000
1        3.771417000      4.026978000     -0.000407000
6        4.430187000      1.872670000      0.000218000
1        5.507850000      1.881839000      0.000390000
6        3.614921000      0.773506000      0.000361000
1        3.852669000     -0.276004000      0.000656000
1        2.142474000     -1.465811000     -0.000070000
35       0.000000000     -3.496105000     -0.000067000

 bppI TPSSh
7        1.607010000      0.000000000      0.000019000
7        3.049005000      2.273987000     -0.000240000
6        0.927577000      1.135950000      0.000014000
6       -0.470033000      1.207854000      0.000002000
1       -1.003424000      2.145587000     -0.000029000
6       -1.150493000      0.000000000     -0.000005000
7        1.692361000      2.323688000      0.000036000
6        1.230381000      3.615038000      0.000313000
1        0.181018000      3.853319000      0.000595000
6        2.329835000      4.430013000      0.000198000
1        2.339350000      5.507674000      0.000354000
6        3.429129000      3.539138000     -0.000161000
1        4.483851000      3.770504000     -0.000357000
6       -0.470033000     -1.207854000     -0.000012000
6        0.927577000     -1.135950000      0.000003000
7        1.692361000     -2.323688000      0.000020000
7        3.049005000     -2.273987000     -0.000283000
6        3.429129000     -3.539138000     -0.000196000
1        4.483851000     -3.770504000     -0.000420000
6        2.329835000     -4.430013000      0.000219000
1        2.339350000     -5.507674000      0.000395000
6        1.230381000     -3.615038000      0.000365000
1        0.181018000     -3.853319000      0.000667000
1       -1.003424000     -2.145587000     -0.000057000
53      -3.246972000      0.000000000     -0.000047000

 bppSH TPSSh
7       -0.000521000     -0.672559000      0.000665000
7        2.367434000     -1.976733000     -0.557813000
6        1.128830000      0.019629000     -0.021867000
6        1.200819000      1.411897000     -0.052301000
1        2.151285000      1.920238000     -0.140782000
6        0.001222000      2.119575000     -0.000040000
7        2.326615000     -0.731380000     -0.025230000
6        3.544240000     -0.340520000      0.461817000
1        3.678493000      0.607240000      0.955878000
6        4.411132000     -1.378688000      0.237521000
1        5.453495000     -1.425966000      0.507193000
6        3.623661000     -2.363385000     -0.401557000
1        3.922559000     -3.337519000     -0.758711000
6       -1.199453000      1.412454000      0.052552000
6       -1.130261000      0.020662000      0.022678000
7       -2.327709000     -0.729509000      0.027037000
7       -2.362447000     -1.985025000      0.536589000
6       -3.620379000     -2.368422000      0.388176000
1       -3.915259000     -3.349139000      0.730388000
6       -4.415363000     -1.371662000     -0.222689000
1       -5.461110000     -1.413428000     -0.479833000
6       -3.551359000     -0.329525000     -0.437871000
1       -3.692472000      0.628064000     -0.910497000
1       -2.147010000      1.926949000      0.138991000
16      -0.076273000      3.876736000     -0.005266000
1        1.248250000      4.090134000      0.014382000

 bppSMe TPSSh
7       -0.315908000     -0.896965000     -0.001846000
7        1.698702000     -2.698816000      0.579366000
6        0.939344000     -0.480040000      0.019774000
6        1.332829000      0.859210000      0.047364000
1        2.376746000      1.121423000      0.132837000
6        0.331036000      1.827518000     -0.001387000
7        1.935527000     -1.485654000      0.025404000
6        3.202883000     -1.390528000     -0.480327000
1        3.542053000     -0.505957000     -0.993062000
6        3.813858000     -2.595841000     -0.246047000
1        4.814176000     -2.883789000     -0.525319000
6        2.831581000     -3.364843000      0.417933000
1        2.905105000     -4.375892000      0.789728000
6       -1.002174000      1.407889000     -0.052607000
6       -1.255728000      0.041002000     -0.023367000
7       -2.594904000     -0.413847000     -0.026137000
7       -2.922248000     -1.616135000     -0.558314000
6       -4.234279000     -1.701398000     -0.403418000
1       -4.750105000     -2.580388000     -0.760068000
6       -4.772846000     -0.560622000      0.233811000
1       -5.798124000     -0.364502000      0.501842000
6       -3.689058000      0.248754000      0.458792000
1       -3.600508000      1.203584000      0.949540000
1       -1.806248000      2.127020000     -0.135972000
16       0.617667000      3.557085000      0.002164000
6        2.419293000      3.688836000      0.006103000
1        2.851234000      3.223622000     -0.880468000
1        2.626606000      4.758767000     -0.016493000
1        2.847779000      3.263032000      0.913734000

 bppSOMe TPSSh
7        0.380055000      1.079387000     -0.002569000
6        1.277465000      0.107868000     -0.090746000
6        0.953946000     -1.244357000     -0.221746000
1        1.715574000     -1.998631000     -0.372404000
6       -0.398087000     -1.561265000     -0.201003000
6       -1.360966000     -0.574476000     -0.104166000
6       -0.901771000      0.744613000     -0.022774000
7       -1.831369000      1.801814000      0.052080000
7       -1.472432000      3.015908000      0.540186000
7        3.011808000      1.738234000     -0.462469000
7        2.634262000      0.499719000     -0.061499000
6        3.702826000     -0.260289000      0.332451000
1        3.578297000     -1.259279000      0.715426000
6        4.819373000      0.520125000      0.182736000
1        5.837315000      0.250449000      0.411874000
6        4.327002000      1.747555000     -0.317466000
1        4.879129000      2.636764000     -0.582475000
6       -2.575992000      3.740790000      0.467818000
1       -2.556090000      4.764528000      0.810634000
6       -3.662372000      3.012040000     -0.071182000
1       -4.668949000      3.349506000     -0.256340000
6       -3.149034000      1.767973000     -0.323967000
1       -3.593891000      0.889439000     -0.759962000
1       -2.407474000     -0.849173000     -0.086477000
16      -0.974015000     -3.266734000     -0.411955000
8       -2.459760000     -3.216905000     -0.489022000
6       -0.554022000     -3.820023000      1.272421000
1       -1.106438000     -3.210946000      1.987721000
1       -0.863976000     -4.863385000      1.334080000
1        0.522346000     -3.735036000      1.427005000

 bppSOOMe TPSSh
7       -1.346842000      0.000020000     -0.029232000
6       -0.667527000      1.138077000     -0.037528000
6        0.729173000      1.208310000     -0.059200000
1        1.270167000      2.143757000     -0.061221000
6        1.406904000     -0.000036000     -0.073406000
6        0.729123000     -1.208343000     -0.059102000
6       -0.667593000     -1.138063000     -0.037480000
7       -1.425301000     -2.326378000     -0.040387000
7       -2.706784000     -2.337183000      0.404952000
7       -2.706434000      2.337413000      0.405607000
7       -1.425197000      2.326425000     -0.040424000
6       -1.014858000      3.566526000     -0.457042000
1       -0.036112000      3.732467000     -0.874853000
6       -2.075195000      4.413327000     -0.273898000
1       -2.114765000      5.464777000     -0.506764000
6       -3.093809000      3.594111000      0.267703000
1       -4.093416000      3.871945000      0.566756000
6       -3.094149000     -3.593893000      0.267182000
1       -4.093937000     -3.871591000      0.565760000
6       -2.075282000     -4.413318000     -0.273637000
1       -2.114778000     -5.464834000     -0.506215000
6       -1.014808000     -3.566625000     -0.456451000
1       -0.035839000     -3.732754000     -0.873660000
1        1.270117000     -2.143789000     -0.061012000
16       3.200323000     -0.000096000     -0.086687000
8        3.630876000     -1.259287000     -0.650183000
8        3.630962000      1.258775000     -0.650823000
6        3.627871000      0.000323000      1.647989000
1        3.232564000     -0.899697000      2.116534000
1        4.718376000      0.000330000      1.679207000
1        3.232567000      0.900566000      2.116107000

 bppcis-CH=CHPh TPSSh
7        1.817238000      0.698645000     -0.032817000
7        4.494059000      0.041987000      0.040276000
6        2.168858000     -0.575557000     -0.118868000
6        1.299403000     -1.603661000     -0.480919000
1        1.648234000     -2.623680000     -0.577318000
6       -0.033560000     -1.284522000     -0.754110000
7        3.514459000     -0.880514000      0.195469000
6        4.000365000     -2.071643000      0.661956000
1        3.350932000     -2.903674000      0.876589000
6        5.353623000     -1.913502000      0.816683000
1        6.056869000     -2.644971000      1.179974000
6        5.600925000     -0.582277000      0.411353000
1        6.541754000     -0.054016000      0.370298000
6       -0.404051000      0.061627000     -0.700998000
6        0.559476000      0.997400000     -0.333946000
7        0.202051000      2.363658000     -0.252648000
7        1.129270000      3.339580000     -0.405295000
6        0.447860000      4.467626000     -0.280764000
1        0.968241000      5.409307000     -0.372574000
6       -0.926143000      4.238574000     -0.040757000
1       -1.708971000      4.963002000      0.114143000
6       -1.049056000      2.872904000     -0.031722000
1       -1.898616000      2.234138000      0.144061000
1       -1.400820000      0.367751000     -0.983189000
6       -0.950287000     -2.347529000     -1.189062000
1       -0.469325000     -3.139802000     -1.757173000
6       -2.277210000     -2.466422000     -1.004375000
1       -2.751349000     -3.304402000     -1.510641000
6       -3.200703000     -1.649068000     -0.204356000
6       -4.515993000     -1.471778000     -0.656618000
6       -2.843255000     -1.091593000      1.031760000
6       -5.430428000     -0.724222000      0.075898000
6       -3.760926000     -0.355742000      1.770217000
6       -5.055164000     -0.160352000      1.291633000
1       -4.816492000     -1.918046000     -1.599083000
1       -1.845644000     -1.253779000      1.421438000
1       -6.438851000     -0.589515000     -0.298606000
1       -3.468715000      0.058264000      2.728828000
1       -5.769190000      0.414341000      1.870327000

 bppcis-CH=CH(C6H4CN-4) TPSSh
7        2.231607000      0.729920000     -0.021764000
7        4.894042000      0.171556000      0.382032000
6        2.628993000     -0.533657000     -0.038567000
6        1.834983000     -1.595168000     -0.472946000
1        2.220448000     -2.605682000     -0.509906000
6        0.532531000     -1.319541000     -0.896381000
7        3.938640000     -0.788402000      0.427624000
6        4.413994000     -1.961123000      0.950790000
1        3.777676000     -2.818299000      1.093542000
6        5.733058000     -1.750763000      1.257961000
1        6.418032000     -2.454717000      1.701551000
6        5.973867000     -0.410156000      0.878676000
1        6.892429000      0.153658000      0.943431000
6        0.116276000      0.013531000     -0.912531000
6        1.007331000      0.987029000     -0.464388000
7        0.609283000      2.342491000     -0.456556000
7        1.526376000      3.339343000     -0.506289000
6        0.809309000      4.451304000     -0.491571000
1        1.315505000      5.404162000     -0.532771000
6       -0.579239000      4.192293000     -0.426315000
1       -1.391540000      4.899406000     -0.385895000
6       -0.671665000      2.825145000     -0.408344000
1       -1.523525000      2.170419000     -0.331561000
1       -0.850977000      0.282128000     -1.312121000
6       -0.301048000     -2.417628000     -1.407256000
1        0.254546000     -3.182975000     -1.943191000
6       -1.631430000     -2.596097000     -1.325866000
1       -2.031486000     -3.446764000     -1.872497000
6       -2.645293000     -1.827477000     -0.592806000
6       -3.941331000     -1.738233000     -1.123197000
6       -2.397254000     -1.235971000      0.655619000
6       -4.943935000     -1.047926000     -0.462127000
6       -3.393863000     -0.554022000      1.332250000
6       -4.675443000     -0.445178000      0.773110000
1       -4.158898000     -2.210825000     -2.074822000
1       -1.417702000     -1.329127000      1.106840000
1       -5.936396000     -0.976043000     -0.889120000
1       -3.193760000     -0.109855000      2.299489000
6       -5.704360000      0.262450000      1.465907000
7       -6.538123000      0.838186000      2.025658000

 bppcis-CH=CH(C6H4NO2-4) TPSSh
7        2.548795000      0.730066000     -0.028845000
7        5.201460000      0.191689000      0.455721000
6        2.952808000     -0.531456000     -0.017628000
6        2.175981000     -1.602564000     -0.459536000
1        2.567186000     -2.611451000     -0.473097000
6        0.884331000     -1.339021000     -0.922003000
7        4.250308000     -0.773169000      0.487036000
6        4.717631000     -1.936944000      1.036983000
1        4.082244000     -2.795897000      1.173077000
6        6.026698000     -1.715420000      1.376950000
1        6.703232000     -2.410101000      1.847292000
6        6.270494000     -0.377997000      0.988177000
1        7.183968000      0.191693000      1.070907000
6        0.461660000     -0.008669000     -0.966810000
6        1.335732000      0.975267000     -0.507568000
7        0.931646000      2.328464000     -0.528815000
7        1.845405000      3.328725000     -0.573357000
6        1.123345000      4.437347000     -0.591089000
1        1.626127000      5.391858000     -0.635494000
6       -0.265223000      4.172884000     -0.552286000
1       -1.081163000      4.876821000     -0.539659000
6       -0.352161000      2.805828000     -0.515927000
1       -1.202504000      2.148303000     -0.446709000
1       -0.495084000      0.250238000     -1.396970000
6        0.073142000     -2.449550000     -1.441451000
1        0.650681000     -3.219865000     -1.946200000
6       -1.258030000     -2.636925000     -1.402852000
1       -1.632128000     -3.499335000     -1.949290000
6       -2.304159000     -1.865740000     -0.719717000
6       -3.581932000     -1.805163000     -1.298703000
6       -2.104369000     -1.247941000      0.525615000
6       -4.617827000     -1.117027000     -0.686309000
6       -3.132647000     -0.566358000      1.155938000
6       -4.374589000     -0.502308000      0.534396000
1       -3.758315000     -2.298609000     -2.248060000
1       -1.139667000     -1.320629000      1.010905000
1       -5.602000000     -1.053982000     -1.129777000
1       -2.994378000     -0.094657000      2.119302000
7       -5.469643000      0.225404000      1.198491000
8       -5.223470000      0.762891000      2.271856000
8       -6.557694000      0.249345000      0.635027000

 bppCH2OH TPSSh
7        0.149573000     -0.666542000     -0.015811000
7        2.640796000     -1.682503000      0.602239000
6        1.196190000      0.144966000     -0.020731000
6        1.104338000      1.537238000     -0.050946000
1        1.988909000      2.158358000      0.016176000
6       -0.163271000      2.105586000     -0.129278000
7        2.469373000     -0.468999000      0.024516000
6        3.642945000      0.038051000     -0.463161000
1        3.678503000      0.978442000     -0.987313000
6        4.616850000     -0.888320000     -0.192158000
1        5.661985000     -0.827826000     -0.448186000
6        3.934528000     -1.931910000      0.473518000
1        4.334591000     -2.853584000      0.868924000
6       -1.272260000      1.267261000     -0.148358000
6       -1.051712000     -0.108662000     -0.067591000
7       -2.154657000     -0.992793000     -0.048187000
7       -2.023937000     -2.281911000     -0.446006000
6       -3.234884000     -2.797176000     -0.307130000
1       -3.400186000     -3.830997000     -0.571349000
6       -4.164763000     -1.853239000      0.185831000
1       -5.209895000     -1.995042000      0.407424000
6       -3.435660000     -0.702585000      0.337494000
1       -3.709411000      0.269605000      0.711214000
1       -2.265693000      1.684753000     -0.237764000
6       -0.328889000      3.606771000     -0.217570000
1        0.540796000      4.099238000      0.235052000
1       -0.364859000      3.907304000     -1.268323000
8       -1.544263000      4.081577000      0.345410000
1       -1.529153000      3.898475000      1.294073000

 bppSiPr TPSSh
7        1.356558000      0.670434000      0.023174000
7        0.915391000      3.337099000     -0.578270000
6        0.123798000      1.149708000      0.057341000
6       -1.033684000      0.371147000      0.095010000
1       -2.005305000      0.840297000      0.061514000
6       -0.882139000     -1.014683000      0.148032000
7       -0.002341000      2.560218000      0.044889000
6       -1.004064000      3.300612000      0.609325000
1       -1.793458000      2.840857000      1.180292000
6       -0.722189000      4.616271000      0.342389000
1       -1.289546000      5.479148000      0.650778000
6        0.478734000      4.574686000     -0.400933000
1        1.041347000      5.396097000     -0.818803000
6        0.414566000     -1.539806000      0.139106000
6        1.480690000     -0.651158000      0.053410000
7        2.800251000     -1.157971000     -0.002439000
7        3.845010000     -0.436240000      0.470049000
6        4.900053000     -1.211437000      0.273050000
1        5.874724000     -0.860897000      0.578089000
6        4.554757000     -2.440722000     -0.332650000
1        5.204232000     -3.250459000     -0.622508000
6        3.194421000     -2.372884000     -0.492091000
1        2.493083000     -3.056733000     -0.940227000
1        0.577970000     -2.606449000      0.217434000
16      -2.193033000     -2.176197000      0.261260000
6       -3.731739000     -1.198344000      0.057174000
1       -3.646542000     -0.331405000      0.717401000
6       -4.870038000     -2.088174000      0.559820000
1       -4.934870000     -3.008090000     -0.027228000
1       -4.734241000     -2.356227000      1.608812000
1       -5.819263000     -1.556194000      0.455955000
6       -3.945945000     -0.758107000     -1.389022000
1       -3.109971000     -0.166828000     -1.765509000
1       -4.062687000     -1.630039000     -2.036409000
1       -4.854352000     -0.151356000     -1.461340000

 bppCOOEt TPSSh
7       -1.378099000      0.608326000      0.035429000
7       -3.788151000     -0.621765000     -0.349619000
6       -1.408973000     -0.717334000      0.014267000
6       -0.266938000     -1.518460000     -0.003394000
1       -0.303798000     -2.597493000     -0.046638000
6        0.965712000     -0.876838000     -0.000861000
7       -2.686556000     -1.317839000      0.025118000
6       -2.990076000     -2.605030000      0.383317000
1       -2.238094000     -3.290997000      0.734744000
6       -4.344466000     -2.746808000      0.235009000
1       -4.931771000     -3.627430000      0.437583000
6       -4.783684000     -1.483827000     -0.225756000
1       -5.785749000     -1.169392000     -0.476574000
6        1.022267000      0.512935000      0.000314000
6       -0.192742000      1.200095000      0.020991000
7       -0.194163000      2.613058000      0.041191000
7       -1.264133000      3.316325000     -0.402837000
6       -0.916437000      4.583599000     -0.247838000
1       -1.608229000      5.358569000     -0.542278000
6        0.378640000      4.719701000      0.303030000
1        0.909911000      5.624351000      0.549746000
6        0.814868000      3.431721000      0.473300000
1        1.726580000      3.038202000      0.890204000
1        1.971110000      1.025875000     -0.044732000
6        2.193417000     -1.730179000     -0.034799000
8        2.171730000     -2.940303000     -0.043534000
8        3.321395000     -0.999630000     -0.051509000
6        4.557172000     -1.763566000     -0.088227000
1        4.539264000     -2.396243000     -0.977627000
1        4.581813000     -2.413014000      0.788896000
6        5.701434000     -0.775858000     -0.106624000
1        6.648506000     -1.319797000     -0.135583000
1        5.648873000     -0.131402000     -0.986252000
1        5.693143000     -0.149391000      0.787510000

 bppCSNHMe TPSSh
7        1.419258000      0.101923000     -0.014857000
7        2.556653000      2.585574000      0.416781000
6        0.653460000      1.180734000     -0.040116000
6       -0.742016000      1.150427000     -0.021070000
1       -1.315389000      2.067803000     -0.042413000
6       -1.365230000     -0.098129000      0.004355000
7        1.318762000      2.426709000     -0.109876000
6        0.845318000      3.582907000     -0.668794000
1       -0.106927000      3.621327000     -1.171132000
6        1.820321000      4.531735000     -0.497875000
1        1.796115000      5.556650000     -0.830230000
6        2.855604000      3.854316000      0.185667000
1        3.805625000      4.240799000      0.523118000
6       -0.574038000     -1.241267000      0.028202000
6        0.810690000     -1.077517000      0.027670000
7        1.645792000     -2.214502000      0.054489000
7        2.926684000     -2.129713000      0.491664000
6        3.394941000     -3.362350000      0.386007000
1        4.412077000     -3.565993000      0.685841000
6        2.429227000     -4.260396000     -0.125335000
1        2.535273000     -5.313414000     -0.328647000
6        1.314953000     -3.488786000     -0.324658000
1        0.345634000     -3.728123000     -0.728592000
1       -1.046244000     -2.212288000      0.069369000
6       -2.851018000     -0.224281000      0.030025000
16      -3.643891000     -1.436943000     -0.772249000
7       -3.483624000      0.730274000      0.733141000
1       -2.922233000      1.359101000      1.289341000
6       -4.927461000      0.792687000      0.876093000
1       -5.395828000      0.868748000     -0.106806000
1       -5.304383000     -0.112850000      1.358331000
1       -5.174639000      1.666999000      1.477376000
